# Supplementary material for: Cooperative adaptation to therapy (CAT) confers resistance in heterogeneous non-small cell lung cancer
Source: PLoS Comput Biol. 2019 Aug 26;15(8):e1007278. doi: 10.1371/journal.pcbi.1007278 (PMC6709889; doi:10.1371/journal.pcbi.1007278)
Supplement: S1 Table — (XLSX) [file pcbi.1007278.s006.xlsx]

## Sheet: Top 500 up genes
Red = overlapping genes	M1_V_P					M2_V_P					M3_V_P
	RefseqID	Symbol	logFC	adj.P.Val		RefseqID	Symbol	logFC	adj.P.Val		RefseqID	Symbol	logFC	adj.P.Val
	NR_029787	Mir25	7.24317	0.0232563		NM_008536	Tm4sf1	6.81933	0.00473316		NM_028133	Egln3	4.84768	0.0171064
	NM_008536	Tm4sf1	6.94053	0.00790201		NR_029746	Mir27a	6.21283	0.000692816		NM_028757	Nebl	4.32568	0.00421473
	NM_009695	Apoc2	6.85467	0.00682709		NM_183160	Tmem252	5.47625	0.00300983		NR_037235	Mir3074-1	4.28802	0.00210495
	NM_007385	Apoc4	6.40944	0.00740514		NM_009695	Apoc2	5.23752	0.00435464		NR_034045	Snora30	4.23168	0.0123318
	NM_001110009	Apoc1	6.31882	0.0075488		NR_034042	Snora5c	5.15324	0.0240652		NR_029776	Mir351	4.08074	0.00273673
	NM_172710	Sel1l3	5.01363	0.00267545		NM_007663	Cdh16	5.00141	0.00163119		NM_025359	Tspan13	4.08027	0.00500547
	NM_009692	Apoa1	4.79988	0.0060421		NR_000002	Snord32a	4.3445	0.594066		NR_001277	Snord33	4.04681	0.00114987
	NR_001277	Snord33	4.57038	0.578944		NR_030759	Mir343	4.3434	0.627631		NM_001112715	Ifitm1	3.89745	0.646465
	NM_001040611	Peg10	4.56236	0.00423092		NM_133903	Spon2	4.27963	0.000976465		NM_009052	Bex1	3.89322	0.00500657
	NM_133903	Spon2	4.49049	0.00685068		NR_035412	Mir466i	4.23171	0.0897919		NM_027468	Cpm	3.88019	0.0028413
	NM_021472	Rnase4	4.48593	0.0092947		NM_024279	Spaca7	4.13406	0.00190679		NR_028558	Snora41	3.80449	0.00855386
	NR_035434	Mir1905	4.46968	0.65304		NM_145402	Tmem51	4.10794	0.00163119		NR_035434	Mir1905	3.78268	0.00420127
	NM_001110337	Gprc5c	4.46967	0.0052793		NM_178738	Prss35	4.08691	0.000976465		NR_035447	Mir1901	3.7765	0.00305447
	NM_009849	Entpd2	4.38785	0.00313244		NM_016701	Nes	4.08352	0.00223346		NR_030455	Mir684-2	3.69594	0.00314004
	NM_016701	Nes	4.10368	0.00576626		NR_035434	Mir1905	3.95379	0.627631		NM_026820	Ifitm1	3.58391	0.00421473
	NM_011352	Sema7a	4.04122	0.00607675		NR_030704	Snord55	3.92198	0.627631		NM_009829	Ccnd2	3.56822	0.303047
	NR_030442	Mir677	3.94613	0.65304		NM_001081458	Ppp2r5c	3.87556	0.00381158		NM_020574	Kcne3	3.54169	0.0118251
	NR_035431	Mir1199	3.93747	0.0469299		NR_029787	Mir25	3.83746	0.627631		NM_001177786	Cd44	3.50282	0.00276483
	NR_030428	Mir762	3.86776	0.759937		NR_030443	Mir678	3.78549	0.627631		NM_001110337	Gprc5c	3.42235	0.00421473
	NM_001033872	Smagp	3.84063	0.00756803		NM_001164249	Tpm1	3.64438	0.0246893		NM_172564	Tns4	3.40421	0.00398263
	NM_139206	Arap3	3.80361	0.00617543		NM_008489	Lbp	3.61898	0.000692816		NM_198029	Fermt1	3.3467	0.00333279
	NM_001013785	Akr1c19	3.77761	0.012454		NM_023842	Dsp	3.54239	0.00245098		NM_023842	Dsp	3.34218	0.00450226
	NM_001145800	Igsf9	3.75855	0.00477149		NM_145394	Slc44a3	3.52322	0.000976465		NM_008730	Nptx1	3.32141	0.00705994
	NM_016960	Ccl20	3.66806	0.015066		NM_172564	Tns4	3.4865	0.00170819		NM_010228	Flt1	3.32108	0.00468114
	NM_008396	Itga2	3.62395	0.00756803		NM_008432	Kcnu1	3.46897	0.00408484		NM_001039150	Cd44	3.28552	0.00428075
	NM_145402	Tmem51	3.6135	0.0101114		NM_028133	Egln3	3.42872	0.0104335		NM_008570	Mcpt1	3.20536	0.0078616
	NR_030443	Mir678	3.57498	0.65304		NM_008396	Itga2	3.39018	0.0038758		NR_000004	Snord35b	3.20023	0.00134527
	NM_013614	Odc1	3.43166	0.0033436		NM_020577	As3mt	3.38889	0.0037814		NM_024181	Dnajc10	3.14841	0.00705859
	NM_007880	Arid3a	3.39426	0.00236249		NR_028534	Snord88c	3.34098	0.627631		NR_037283	Mir3101	3.05789	0.00192521
	NM_134102	Pla1a	3.34082	0.00647572		NR_039541	Mir3096b	3.33231	0.627631		NM_008557	Fxyd3	3.05	0.00311018
	NM_015736	Galnt3	3.32372	0.0085196		NM_001013785	Akr1c19	3.32729	0.00817185		NM_021472	Rnase4	3.04179	0.00306515
	NM_008452	Klf2	3.32147	0.0199696		NM_008872	Plat	3.26712	0.000555707		NM_001159940	2310007B03Rik	3.03169	0.00730778
	NM_001037905	Dab2	3.29259	0.125576		NR_002900	Snora69	3.23463	0.000976465		NM_023256	Krt20	3.02319	0.00306515
	NM_001033481	Myrf	3.28265	0.00477149		NR_000004	Snord35b	3.18462	0.627631		NM_016701	Nes	3.0153	0.00421473
	NM_007819	Cyp3a13	3.28186	0.00948958		NM_145539	Tm4sf4	3.14438	0.00478409		NM_001033220	AU021092	2.92423	0.00622197
	NM_010090	Dusp2	3.26576	0.00451748		NM_001040699	Mtmr7	3.13381	0.00439117		NM_133681	Tspan1	2.92076	0.00555597
	NM_001032413	Pear1	3.26206	0.0681021		NM_001042675	Rbpms	3.11878	0.00743253		NM_146240	Rassf9	2.84174	0.646465
	NM_001042675	Rbpms	3.23554	0.0325822		NM_177016	Slc17a4	3.0242	0.00163119		NM_001004173	Sgpp2	2.81712	0.176055
	NM_016851	Irf6	3.23454	0.0101786		NM_010090	Dusp2	2.92262	0.00583554		NR_039545	Mir378b	2.81473	0.646465
	NM_009569	Zfpm1	3.20117	0.020674		NM_148933	Slco4a1	2.90613	0.00684248		NM_010780	Cma1	2.80331	0.0117889
	NM_025359	Tspan13	3.20098	0.0124119		NM_001032413	Pear1	2.89468	0.052552		NM_019732	Runx3	2.77546	0.646465
	NR_035436	Mir1903	3.20088	0.65304		NR_028079	Snora3	2.86982	0.391038		NM_027711	Iqgap2	2.77305	0.00655579
	NM_001164249	Tpm1	3.15613	0.0400493		NM_009849	Entpd2	2.85841	0.00253075		NM_021452	Kcnmb4	2.73233	0.0150091
	NM_008489	Lbp	3.15374	0.00294863		NM_010424	Hfe	2.81673	0.00474108		NR_028555	Snord89	2.70248	0.00578895
	NM_001177319	Tfpi	3.14804	0.00423767		NM_001130163	Oxr1	2.81424	0.200176		NR_002866	Dio3os	2.68403	0.00114987
	NM_201239	Rnase4	3.14758	0.0412192		NM_134102	Pla1a	2.81082	0.00490988		NM_009324	Tbx2	2.66954	0.00111022
	NM_010019	Dapk2	3.13157	0.00949161		NM_133691	Puf60	2.79737	0.152767		NM_007799	Ctse	2.66085	0.0112676
	NR_029746	Mir27a	3.12488	0.65304		NM_145823	Pitpnc1	2.79177	0.00194562		NM_023670	Igf2bp3	2.65326	0.00560852
	NM_001167872	Zfp568	3.10774	0.10934		NM_001110337	Gprc5c	2.78267	0.00479112		NM_029554	0610040J01Rik	2.63848	0.00192521
	NM_011347	Selp	3.09477	0.00363266		NM_001033481	Myrf	2.78258	0.000976465		NM_001039187	Ceacam1	2.59455	0.00421473
	NR_029773	Mir345	3.07687	0.65304		NR_028362	Snord7	2.73678	0.659286		NM_178924	Upk1b	2.58201	0.00166351
	NM_023842	Dsp	3.04157	0.00593473		NM_139206	Arap3	2.7225	0.0059571		NM_021411	Rab37	2.52791	0.646465
	NM_145581	Siglec5	3.02526	0.00790201		NM_019972	Sort1	2.71149	0.00210232		NM_001079909	Fgfr1	2.52623	0.00708805
	NM_001177351	-	3.02213	0.0147519		NM_021472	Rnase4	2.70491	0.00414164		NM_001159906	Zfand2b	2.50659	0.00619979
	NM_010346	Grb7	3.02185	0.00712958		NR_030465	Mir692-1	2.66767	0.534675		NM_013566	Itgb7	2.50409	0.00192521
	NM_001159738	Ccl20	3.01786	0.0254335		NM_172710	Sel1l3	2.65073	0.00232182		NR_037206	Mir1249	2.49925	0.00999198
	NM_013697	Ttr	3.01392	0.00276866		NM_007385	Apoc4	2.63598	0.0163051		NR_045098	Gm2115	2.47012	0.00303359
	NM_146064	Soat2	3.01373	0.00477149		NM_015736	Galnt3	2.63157	0.00408484		NM_008773	P2ry2	2.46853	0.00880526
	NR_029758	Mir324	2.98866	0.65304		NM_173873	Clcn3	2.6288	0.0251548		NR_028542	Snord8	2.44418	0.00430405
	NM_177448	Mogat2	2.97347	0.00847953		NR_029729	Mirlet7c-2	2.62565	0.627631		NM_009518	Wnt10a	2.43399	0.00458556
	NM_001081458	Ppp2r5c	2.95254	0.0357468		NM_028877	Palm3	2.62423	0.00562387		NM_153510	Pilra	2.39737	0.00626564
	NM_145394	Slc44a3	2.95111	0.00423092		NM_010346	Grb7	2.62152	0.00418149		NM_001190871	Kcne3	2.38237	0.00192521
	NM_001033141	Ecscr	2.90739	0.00820066		NM_021452	Kcnmb4	2.61441	0.00325998		NR_034042	Snora5c	2.36229	0.00168302
	NM_029639	1600029D21Rik	2.88298	0.00201188		NM_198029	Fermt1	2.61362	0.00145577		NM_008264	Hoxa13	2.35666	0.00813543
	NM_001099779	Pklr	2.87578	0.00685068		NM_016960	Ccl20	2.56877	0.0275787		NM_133209	Pilrb1	2.34423	0.00560126
	NR_028079	Snora3	2.8378	0.516937		NM_028748	Paqr5	2.54899	0.00422753		NM_001079908	Fgfr1	2.34128	0.00789276
	NM_178216	Hist2h3c1	2.80937	0.0218788		NR_033217	BC030870	2.53716	0.00202716		NM_030728	9930013L23Rik	2.31021	0.772077
	NM_013492	Clu	2.80617	0.00582463		NM_025359	Tspan13	2.5338	0.00743253		NM_011139	Pou2f3	2.30827	0.0029792
	NM_054087	Slc19a2	2.73045	0.00766098		NR_029825	Mir7-1	2.52825	0.627631		NM_008571	Mcpt2	2.30721	0.00168302
	NM_133691	Puf60	2.70993	0.635264		NM_001170433	Ppfibp1	2.49425	0.00943135		NM_028071	Cotl1	2.29715	0.00791685
	NM_011452	Serpinb9b	2.70862	0.019459		NM_001167872	Zfp568	2.48742	0.132273		NM_001177787	Cd44	2.29676	0.00791685
	NM_016780	Itgb3	2.70544	0.00432271		NM_001042674	Rbpms	2.47865	0.00981258		NM_001190950	Kcne3	2.28281	0.00514571
	NM_008261	Hnf4a	2.70361	0.00635787		NM_023065	Ifi30	2.4772	0.00479112		NM_177638	Crb3	2.28063	0.00560852
	NM_138310	Apobr	2.69115	0.00996819		NM_008727	Npr1	2.46749	0.00491204		NM_021491	Smpd3	2.26508	0.00723934
	NR_033578	Gm15645	2.68436	0.00813579		NM_175283	Srd5a1	2.45175	0.00272546		NM_013589	Ltbp2	2.26102	0.00192521
	NM_028877	Palm3	2.6797	0.0161478		NM_153577	Syne4	2.40937	0.00434821		NM_146117	Lrrc26	2.25873	0.00639077
	NM_001135100	Il34	2.65547	0.00682709		NM_007398	Ada	2.40583	0.00795855		NM_177704	Sytl5	2.24174	0.00680543
	NM_178215	Hist2h3b	2.64232	0.0539075		NM_001007465	Rffl	2.39918	0.00345398		NM_001013756	Grhl3	2.23969	0.00303359
	NM_001161731	Ang	2.63574	0.0086133		NR_035459	Mir1938	2.38335	0.627631		NM_133664	Lad1	2.23833	0.00655579
	NM_054045	Hist2h3c2	2.6124	0.0184966		NM_027294	Cmtm8	2.37805	0.00350591		NM_019389	Vcan	2.19826	0.00146308
	NM_030220	Sp2	2.61043	0.0602362		NM_008730	Nptx1	2.35488	0.00510166		NM_016894	Ramp1	2.19543	0.0086231
	NM_009264	Sprr1a	2.60135	0.012454		NM_001135100	Il34	2.35431	0.00567628		NR_035431	Mir1199	2.18568	0.0209808
	NM_029612	Slamf9	2.5839	0.0118012		NM_008048	Igfbp7	2.33915	0.00621237		NM_001024932	Pilrb2	2.18333	0.00658867
	NM_175543	Rab11fip4	2.57447	0.00695294		NM_001145952	Lpp	2.31808	0.0111633		NM_144828	Ppp1r1b	2.1777	0.00755247
	NM_008609	Mmp15	2.57147	0.0169882		NM_011347	Selp	2.30943	0.00223346		NM_001025310	St6galnac6	2.17694	0.00421473
	NM_009373	Tgm2	2.57051	0.0102828		NM_010019	Dapk2	2.28847	0.00819715		NM_001013779	Aim2	2.16292	0.00415719
	NM_153408	Neurl3	2.55497	0.00384243		NM_001195485	Srsf7	2.27616	0.0161097		NM_007921	Elf3	2.14423	0.00570783
	NM_001013779	Aim2	2.55263	0.0147519		NM_001037905	Dab2	2.27463	0.0584987		NM_001081249	Vcan	2.13081	0.243852
	NM_145438	Llgl2	2.54469	0.00607675		NM_026306	Trmt112	2.27434	0.321528		NM_001199115	Slc29a1	2.11625	0.00519874
	NM_001159549	Nr6a1	2.52831	0.096067		NM_013614	Odc1	2.27179	0.00263027		NM_026481	Tppp3	2.10225	0.00502688
	NM_011909	Usp18	2.52048	0.0228796		NM_009801	Car2	2.25368	0.00223346		NM_008484	Lamb3	2.09224	0.00660291
	NM_020577	As3mt	2.50727	0.0127148		NM_133867	Eps8l3	2.25206	0.00534351		NM_001042615	Htra3	2.08427	0.0115706
	NM_146230	Acaa1b	2.49844	0.016629		NM_009829	Ccnd2	2.22427	0.00132992		NM_010373	Gzme	2.07771	0.00951489
	NM_011299	Rps6ka2	2.49114	0.00176699		NM_172670	Gyltl1b	2.21617	0.000191776		NM_008709	Mycn	2.06899	0.00544641
	NM_013549	Hist2h2aa1	2.4699	0.0278294		NM_019733	Rbpms	2.21424	0.0372889		NM_007543	Ceacam2	2.05336	0.646465
	NM_009052	Bex1	2.46019	0.00993689		NR_035461	Mir1940	2.2027	0.627631		NM_011925	Cd97	2.04743	0.00421473
	NM_013549_dup1	-	2.458	0.0281609		NM_153535	Fam149a	2.18248	0.00223346		NM_001163131	Elf3	2.04568	0.0357751
	NM_201600	Myo5b	2.43462	0.00230057		NM_001159738	Ccl20	2.16566	0.0547808		NM_001190870	Kcne3	2.03917	0.00415719
	NM_175662	Hist2h2ac	2.43306	0.031737		NM_001122818	Pnpla6	2.15323	0.0186267		NM_009018	Raet1c	2.03849	0.00342927
	NM_015747	Slc20a1	2.42775	0.00892602		NM_153193	Hsd3b2	2.14369	0.00306501		NM_030127	Htra3	2.03017	0.0129043
	NM_008260	Foxa3	2.41198	0.00932815		NM_008252	Hmgb2	2.14238	0.00434054		NM_009597	Asic1	2.02736	0.00925346
	NM_001177797	Afap1l2	2.40814	0.0115023		NM_008261	Hnf4a	2.13878	0.00466739		NM_001113486	2019-09-09	2.02125	0.00975337
	NM_001159906	Zfand2b	2.40196	0.0483007		NM_008087	Gas2	2.12628	0.00330383		NM_001130459	Tcn2	2.00778	0.00848219
	NM_030127	Htra3	2.39128	0.00949161		NM_001113345	Gatad2a	2.12351	0.100972		NM_020043	Igdcc4	2.00456	0.00366113
	NR_034042	Snora5c	2.38904	0.65304		NM_001163624	Prepl	2.11446	0.126533		NM_001163624	Prepl	2.00335	0.0168907
	NM_011894	Sh3bp5	2.37363	0.00817384		NM_146064	Soat2	2.07311	0.00641166		NM_001077404	Nrp2	1.98906	0.00705859
	NM_001029867	Ugt2b36	2.37157	0.0132743		NM_133351	Prss8	2.07254	0.00223346		NM_028801	Muc5b	1.98504	0.0310932
	NM_026384	Dgat2	2.36231	0.0058372		NM_201642	Ugt1a7c	2.07018	0.0082597		NM_011463	Spink4	1.98076	0.00116153
	NM_138648	Olr1	2.36199	0.0141586		NM_177068	Olfml2b	2.06295	0.00660053		NM_007867	Dlx4	1.97649	0.0146076
	NM_025705	Dcbld1	2.34173	0.00707024		NM_153528	Gramd1c	2.05734	0.00718348		NM_027726	Dlg5	1.94123	0.0080267
	NM_026993	Ddah1	2.32716	0.0145825		NM_010474	Hs3st1	2.05372	0.00223346		NM_009526	Wnt6	1.93573	0.00705994
	NM_026680	Golt1a	2.32176	0.00949161		NM_008871	Serpine1	2.04222	0.0159937		NM_011299	Rps6ka2	1.92517	0.00695156
	NM_007469	Apoc1	2.3087	0.109311		NM_008183	Gstm2	2.03314	0.00697256		NM_001166428	Hnrnpf	1.92502	0.00719703
	NM_011710	Wars	2.30609	0.0724973		NM_138310	Apobr	2.0262	0.00325998		NM_001205053	Jdp2	1.92449	0.00314004
	NM_175485	Prtg	2.30563	0.011321		NM_153408	Neurl3	2.01472	0.00446448		NM_001167860	Wipf3	1.92327	0.00481205
	NM_001159965	Ralgps2	2.28994	0.0274293		NM_008370	Il5ra	2.01431	0.00171911		NM_001039186	Ceacam1	1.87893	0.0147446
	NM_031167	Il1rn	2.27917	0.0155291		NM_016713	Mink1	2.00655	0.146909		NM_173007	Tspan12	1.87838	0.00420127
	NM_008990	Pvrl2	2.27643	0.00830964		NM_177352	Gk5	2.00593	0.00994789		NM_178642	Ano1	1.87372	0.0038802
	NM_008557	Fxyd3	2.2746	0.0190516		NM_172448	Rnf43	2.00588	0.00181065		NM_001001792	Zfp239	1.85571	0.00689908
	NM_021411	Rab37	2.27411	0.00529052		NR_029412	Snora16a	1.99996	0.627631		NM_176933	Dusp4	1.85387	0.00114987
	NM_147217	Gprc5c	2.27194	0.0525698		NM_007900	Ect2	1.9994	0.00628935		NM_001145886	Tiam1	1.85081	0.014832
	NM_201607	Pde4c	2.25289	0.00790201		NM_019976	Psrc1	1.99875	0.0579367		NM_028238	Rab38	1.84847	0.00600301
	NM_001164184	Lsr	2.24771	0.0200053		NM_001199118	Lpin3	1.99863	0.00592286		NM_001171001	Ahcyl2	1.84476	0.00544069
	NM_019432	Tmem37	2.24416	0.0152687		NM_001167981	Galnt7	1.98686	0.00408484		NM_030181	Vsig1	1.82537	0.00421473
	NM_175003	Arhgap44	2.22407	0.0861661		NM_026680	Golt1a	1.9811	0.00372476		NM_026840	Pdgfrl	1.82506	0.00668081
	NM_152799	Pear1	2.22402	0.177299		NM_025781	Tmem170	1.96283	0.0071677		NM_001199114	Slc29a1	1.82225	0.646465
	NM_015774	Ero1l	2.22298	0.0639161		NM_001077508	Tnfrsf9	1.96151	0.00808375		NM_153060	Spns2	1.82059	0.00276483
	NM_009146	Frrs1	2.21212	0.00924226		NM_001177319	Tfpi	1.95995	0.0230708		NM_028903	Scara5	1.82055	0.0104607
	NM_016759	Rundc3a	2.19886	0.0138536		NM_013832	Rasal1	1.95659	0.0108071		NM_001032413	Pear1	1.81897	0.00628726
	NM_133867	Eps8l3	2.19358	0.0114583		NM_001166428	Hnrnpf	1.95399	0.213424		NM_013832	Rasal1	1.81792	0.00688529
	NM_207237	Man1c1	2.19357	0.00868742		NM_009932	Col4a2	1.95259	0.0053668		NR_028478	Snora75	1.81601	0.0843421
	NM_023065	Ifi30	2.18921	0.00867135		NM_001110338	Gprc5c	1.94941	0.00244914		NM_023395	Wfdc1	1.79242	0.456082
	NM_011408	Slfn2	2.18833	0.01027		NM_001159510	Pacsin2	1.94538	0.235371		NM_173760	Ppip5k2	1.78272	0.00749382
	NM_025459	Fam134b	2.18751	0.0195444		NM_011352	Sema7a	1.9376	0.00616431		NM_007976	F5	1.78145	0.0205617
	NM_024279	Spaca7	2.18538	0.00886695		NM_153776	Tmem121	1.92918	0.00116563		NM_007631	Ccnd1	1.77983	0.00808433
	NM_008872	Plat	2.17384	0.00201188		NR_028098	Rabggtb	1.92492	0.0179957		NM_027773	Fam57a	1.76776	0.0106016
	NM_001013616	Trim6	2.16474	0.0180871		NR_034052	Snora2b	1.92093	0.627631		NM_153554	Aldh18a1	1.76259	0.00599371
	NM_175270	Sowahb	2.16089	0.00363266		NM_010136	Eomes	1.91475	0.0148617		NR_028545	Scarna8	1.75627	0.00316175
	NM_016675	Cldn2	2.15683	0.00676917		NM_010683	Lamc1	1.91167	0.00232182		NM_020030	Raet1d	1.75484	0.00613764
	NM_008619	Mov10	2.12985	0.108056		NM_021273	Ckb	1.90923	0.0233471		NM_001034875	Bpifb4	1.75418	0.0118806
	NM_027739	B4galnt1	2.12794	0.016397		NM_028478	Rassf6	1.88899	0.00415735		NM_009982	Ctsc	1.75404	0.00329498
	NM_001190448	Ddc	2.11997	0.00849842		NM_201607	Pde4c	1.88432	0.00306561		NM_001162475	Stra6	1.74275	0.0109769
	NM_173007	Tspan12	2.11723	0.028817		NM_001145886	Tiam1	1.87409	0.0441829		NM_022018	Fam129a	1.73821	0.0674548
	NM_019689	Arid3b	2.11605	0.00928587		NM_001145034	Gm13889	1.87013	0.0222882		NM_027551	Klhl30	1.72455	0.00775514
	NM_001190974	Axl	2.11206	0.0607537		NM_001077509	Tnfrsf9	1.86763	0.0332751		NM_011430	Sncg	1.7225	0.01643
	NM_010264	Nr6a1	2.11069	0.0713249		NM_001167921	Gtf2e2	1.8642	0.359705		NM_201518	Flrt2	1.72095	0.0146083
	NR_034045	Snora30	2.1094	0.65304		NM_194067	Ifi27l1	1.86302	0.0829696		NM_001113487	2019-09-09	1.71821	0.0088013
	NR_002865	Rnu11	2.1091	0.65304		NM_001110163	Pde4dip	1.8617	0.00967741		NM_009569	Zfpm1	1.71622	0.0124284
	NM_029098	Lmbr1l	2.10785	0.00915084		NM_027995	Paqr7	1.85794	0.00422751		NM_007646	Cd38	1.71553	0.00276483
	NM_001037759	Sgk3	2.09322	0.206964		NM_145438	Llgl2	1.85376	0.00466739		NM_001111043	Serpinh1	1.71528	0.00989553
	NM_175770	Taf7	2.0925	0.0222769		NM_138313	Bmf	1.85078	0.00393509		NM_001145952	Lpp	1.71105	0.0256622
	NM_001214911	Fignl2	2.08471	0.0103803		NM_024217	Cmtm3	1.84841	0.00404548		NM_019432	Tmem37	1.70559	0.847805
	NM_001163480	Neurl1a	2.0737	0.0325769		NM_009264	Sprr1a	1.82853	0.0105797		NM_054087	Slc19a2	1.70504	0.00721041
	NM_021327	Tnip1	2.07231	0.349689		NM_144731	Galnt7	1.82716	0.000976465		NM_001160251	Zfp281	1.70334	0.00701191
	NM_009868	Cdh5	2.07092	0.00790201		NM_011333	Ccl2	1.82446	0.043502		NM_001114662	Mfsd4	1.69354	0.0164171
	NM_177638	Crb3	2.06775	0.00515208		NM_181073	Plekhh1	1.82407	0.00325998		NM_027268	Scrn1	1.69177	0.0303336
	NM_001037859	Csf1r	2.06651	0.0122631		NM_013769	Tjp3	1.8178	0.00306561		NM_008433	Kcnn4	1.68571	0.184097
	NM_021360	Neurl1a	2.05326	0.0775595		NM_009146	Frrs1	1.81772	0.00678277		NR_040279	A730090H04Rik	1.68543	0.00266094
	NM_017379	Tuba8	2.04389	0.0210458		NM_198408	Crhbp	1.80899	0.00381158		NM_001159717	2019-09-02	1.67477	0.00715052
	NM_009017	Raet1b	2.03705	0.0999575		NM_001025103	Efcab4a	1.80845	0.00434054		NM_001159672	Eftud1	1.67395	0.0108792
	NR_030483	Mir702	2.03643	0.65304		NM_133681	Tspan1	1.80688	0.0114604		NM_016851	Irf6	1.6682	0.266821
	NM_007940	Ephx2	2.03292	0.0085196		NM_007620	Cbr1	1.79092	0.0112499		NR_035412	Mir466i	1.66362	0.0469238
	NM_001005863	Mtus1	2.02882	0.0146882		NM_010444	Nr4a1	1.78611	0.0281011		NM_001081458	Ppp2r5c	1.66329	0.0139967
	NM_010424	Hfe	2.02854	0.00835156		NM_009931	Col4a1	1.78197	0.0028331		NM_023844	Jam2	1.66287	0.0127058
	NM_001042615	Htra3	2.02029	0.025568		NM_011040	Pax8	1.77776	0.0175101		NM_015736	Galnt3	1.66223	0.00306515
	NM_199080	Ddx17	2.01215	0.65304		NM_176893	Mink1	1.77752	0.0841425		NM_007395	Acvr1b	1.66126	0.0100433
	NM_009825	Serpinh1	2.01205	0.0212315		NM_001113352	Synj2	1.76806	0.0359545		NM_026629	2410066E13Rik	1.65996	0.646465
	NM_007678	Cebpa	2.00498	0.0288897		NM_001037723	Adcy7	1.76742	0.177284		NM_178804	Slit2	1.65143	0.00774013
	NM_198029	Fermt1	2.0032	0.00915084		NM_001190974	Axl	1.76655	0.129939		NR_002900	Snora69	1.64392	0.00774013
	NM_007483	Rhob	1.99257	0.0183363		NM_001033367	Nlrc4	1.76607	0.00210232		NM_010129	Emp3	1.63698	0.00519874
	NM_001163441	Mov10	1.98409	0.127595		NM_013492	Clu	1.76282	0.00454747		NM_023224	Cblc	1.63568	0.431432
	NR_037154	Chkb	1.97827	0.00549418		NM_029098	Lmbr1l	1.75358	0.00244033		NM_001040684	Hsd3b7	1.63252	0.642151
	NM_146125	Itpka	1.97786	0.0170346		NM_175003	Arhgap44	1.7392	0.0973875		NM_010200	Fgf13	1.62947	0.00802987
	NM_176893	Mink1	1.97734	0.097849		NM_177638	Crb3	1.73528	0.00411625		NM_144810	Klhdc8a	1.62187	0.0080267
	NM_001205336	Arap3	1.9702	0.0166999		NM_027171	Camsap3	1.73501	0.0428442		NM_007860	Dio1	1.60225	0.0057372
	NM_019779	Cyp11a1	1.96991	0.0106063		NM_001111016	Nav2	1.73449	0.0221829		NM_198193	Raet1e	1.59229	0.0108791
	NM_172790	Ankrd52	1.96204	0.00718932		NM_153392	Ttc39a	1.72841	0.36386		NM_144551	Trib2	1.58371	0.00589291
	NM_007872	Dnmt3a	1.96136	0.00790201		NM_145523	Gca	1.72801	0.00304345		NR_034051	Snora34	1.5832	0.00670178
	NM_009018	Raet1c	1.95942	0.0379362		NM_019496	Ammecr1	1.72753	0.00503908		NM_001039151	Cd44	1.58079	0.0137478
	NM_001111044	Serpinh1	1.95592	0.0176057		NM_175641	Ltbp4	1.72379	0.00574729		NM_007453	Prdx6	1.57933	0.00192521
	NM_028331	C1qtnf6	1.9539	0.0406153		NM_007630	Ccnb2	1.72337	0.00136248		NM_178381	Ano9	1.5752	0.00760738
	NM_008773	P2ry2	1.95374	0.00515208		NM_001184711	Tfdp2	1.72312	0.0201915		NM_001110499	Canx	1.56976	0.0864868
	NR_045173	Proc	1.94074	0.167893		NR_027832	1700020I14Rik	1.72294	0.0548928		NM_145438	Llgl2	1.56775	0.0841811
	NM_008048	Igfbp7	1.93535	0.0217535		NM_178162	Agfg2	1.71147	0.0106237		NM_001168488	Men1	1.5639	0.00757576
	NM_013832	Rasal1	1.93303	0.0129989		NM_133977	Trf	1.70833	0.00339731		NM_173739	Galnt18	1.56377	0.00551032
	NM_001142701	Hmha1	1.93057	0.107677		NM_001033141	Ecscr	1.70748	0.00773035		NM_011252	Rbmx	1.56294	0.0929315
	NM_001159717	2019-09-02	1.92905	0.680107		NM_001166065	Gcnt4	1.70739	0.00223346		NM_007930	Enc1	1.55862	0.000334237
	NM_134188	Acot2	1.92267	0.011321		NM_172790	Ankrd52	1.70529	0.00372476		NM_028356	Zbtb25	1.55521	0.0277253
	NM_052976	Ophn1	1.92128	0.0206788		NM_001045514	Akna	1.7025	0.00613012		NM_001110338	Gprc5c	1.55083	0.0225467
	NM_028748	Paqr5	1.92043	0.0102828		NM_001122594	Phlpp2	1.70133	0.00481268		NM_022024	Gmfg	1.55029	0.0108761
	NM_018884	Pdzrn3	1.91722	0.0145669		NM_016811	Dgka	1.69806	0.00163119		NM_030082	Hist3h2ba	1.54929	0.00502986
	NM_008871	Serpine1	1.91177	0.0245486		NM_177900	Hapln4	1.69252	0.00841693		NM_001159718	2019-09-02	1.54819	0.0144888
	NM_013867	Bcar3	1.9115	0.0075488		NM_145853	Tpcn1	1.68813	0.00653205		NM_001045533	2019-03-04	1.54795	0.00509561
	NM_174992	Smagp	1.91112	0.114176		NM_008652	Mybl2	1.68779	0.00562387		NM_023132	Renbp	1.54402	0.0239482
	NM_145823	Pitpnc1	1.90688	0.00477149		NM_027897	Rhpn2	1.6875	0.00408484		NM_023557	Slc44a4	1.54372	0.0171346
	NM_001190473	Dapk3	1.90537	0.129679		NM_007974	F2rl1	1.68641	0.00619242		NM_013509	Eno2	1.53074	0.00303359
	NM_177016	Slc17a4	1.90503	0.0085196		NM_028295	Pdia5	1.68518	0.00408484		NM_173733	Suox	1.52967	0.646465
	NM_181390	Mustn1	1.90461	0.0136947		NM_001163749	Camsap3	1.68505	0.0683139		NM_001082548	Spint2	1.52777	0.646465
	NM_153392	Ttc39a	1.89939	0.344706		NM_001130516	Hexim2	1.67961	0.0248357		NM_001113368	Ceacam2	1.5245	0.00694199
	NM_009801	Car2	1.89933	0.0106063		NR_002898	Snora65	1.67802	0.234315		NM_212457	Bex4	1.51262	0.00660291
	NM_001033355	Zfp568	1.89773	0.0412579		NM_021327	Tnip1	1.67785	0.429299		NM_009116	Prrx2	1.50692	0.0213107
	NM_145832	Slc35c1	1.89715	0.022488		NM_133829	Mfsd6	1.67783	0.0028197		NM_019479	Hes6	1.50585	0.00996764
	NM_008034	Folr1	1.89626	0.0449991		NM_026376	Plxnd1	1.67622	0.00446448		NM_011951	Mapk14	1.50073	0.00619979
	NM_009266	Sephs2	1.89623	0.009279		NM_008523	Ltk	1.66891	0.00943837		NM_001033170	Fam83e	1.49762	0.00361585
	NM_007509	Atp6v1b2	1.87683	0.0119229		NM_016777	Nasp	1.66705	0.0166692		NM_013750	Phlda3	1.49746	0.0132178
	NM_001160251	Zfp281	1.86192	0.0250738		NM_001001986	8430427H17Rik	1.66244	0.00780706		NM_008488	Arhgef1	1.49561	0.00421473
	NM_026376	Plxnd1	1.8572	0.0161398		NM_183424	Qrfp	1.66152	0.00769171		NM_023743	Eif4enif1	1.49247	0.00878292
	NM_010683	Lamc1	1.85114	0.00477149		NM_025705	Dcbld1	1.6615	0.00330303		NM_011254	Rbp1	1.48576	0.158469
	NM_001042674	Rbpms	1.84555	0.0250752		NM_172467	Zc3hav1l	1.65425	0.00379302		NM_133675	Sptssb	1.48506	0.00421473
	NM_025781	Tmem170	1.84147	0.0220379		NM_145418	Ginm1	1.65319	0.00160932		NM_008475	Krt4	1.48391	0.0659602
	NM_175105	Aqp11	1.84143	0.00515208		NM_010700	Ldlr	1.65016	0.00629942		NR_002173	Snord15b	1.48277	0.0149619
	NM_010444	Nr4a1	1.84013	0.0383124		NM_028800	Stk40	1.64744	0.00666669		NM_009017	Raet1b	1.4794	0.0127857
	NM_001122850	Pard3	1.83725	0.100991		NR_033578	Gm15645	1.64476	0.0152183		NM_026812	Hddc3	1.47435	0.0236009
	NM_178661	Creb3l2	1.83336	0.00833021		NM_029423	Rab11fip1	1.6427	0.00352158		NM_009523	Wnt4	1.47103	0.0269261
	NM_018790	Arc	1.8319	0.0112033		NM_023743	Eif4enif1	1.64241	0.0743749		NM_016893	Fut8	1.46559	0.00934286
	NM_027143	Khnyn	1.83068	0.0386862		NM_012037	Vat1	1.64126	0.00473405		NM_001001981	Utp14b	1.4647	0.00773207
	NM_020030	Raet1d	1.82984	0.0237251		NM_175770	Taf7	1.63723	0.00828765		NM_178082	Insig2	1.46196	0.137888
	NM_001136222	Acsl3	1.8291	0.0720671		NM_008873	Plau	1.63509	0.00847365		NM_080453	Mmp28	1.46139	0.00627302
	NM_023320	Plekho1	1.82217	0.0104552		NM_011503	Stxbp2	1.63494	0.00606163		NM_177678	Ablim2	1.45809	0.512671
	NM_001002897	Atg9b	1.81663	0.0115741		NM_001005865	Mtus1	1.63074	0.0396831		NM_007885	Slc26a2	1.44879	0.00774013
	NM_009714	Asgr1	1.81476	0.00403564		NM_011037	Pax2	1.62641	0.00116563		NM_033073	Krt7	1.44427	0.0147096
	NM_178373	Cidec	1.81343	0.0261985		NM_001171036	Tmbim6	1.62101	0.335511		NM_176954	Celf5	1.44426	0.0146822
	NM_172723	Adap1	1.80729	0.0134728		NM_013790	Abcc5	1.61947	0.00223346		NM_054041	Antxr1	1.43519	0.00276483
	NM_145418	Ginm1	1.80486	0.011204		NM_010313	Gnb5	1.61705	0.160488		NR_001463	Xist	1.43348	0.0178159
	NM_007397	Acvr2b	1.80315	0.0515573		NM_008423	Kcnd1	1.6138	0.0137166		NM_011041	Pax9	1.43324	0.0431256
	NM_022417	Itm2c	1.80291	0.0117195		NM_018815	Nup210	1.61126	0.00649557		NR_028419	Tmem179b	1.43271	0.0158232
	NM_144862	Lims2	1.79807	0.0364461		NM_015801	Pnpla6	1.60712	0.00823252		NM_178257	Il22ra1	1.42862	0.00715052
	NM_011783	Agr2	1.7931	0.0282883		NM_013861	Tpk1	1.60499	0.00422463		NR_027808	Zfp862	1.42344	0.030984
	NM_178213	Hist2h2ab	1.79291	0.0525247		NM_008521	Ltc4s	1.59757	0.00244157		NM_026846	Zfand2b	1.4227	0.0141733
	NM_028800	Stk40	1.79131	0.00948958		NM_030127	Htra3	1.59506	0.00416308		NM_008567	Mcm6	1.41813	0.0110344
	NM_010441	Hmga2	1.79034	0.015347		NM_199221	Cd300lb	1.59303	0.00994789		NM_207255	Zfp532	1.41811	0.00682071
	NM_008080	B4galnt1	1.78301	0.130693		NM_024223	Crip2	1.59172	0.0192118		NM_001145800	Igsf9	1.41788	0.0217897
	NM_001166428	Hnrnpf	1.77717	0.2013		NM_019680	Elf4	1.58905	0.00597111		NM_031167	Il1rn	1.41725	0.0205419
	NM_153598	Ugt2b34	1.7762	0.0276295		NM_170588	Cpne1	1.58855	0.114866		NM_009825	Serpinh1	1.41527	0.200105
	NM_178884	Obsl1	1.7712	0.037164		NM_010398	H2-T23	1.5884	0.0102727		NM_152947	Ovol2	1.41245	0.0168306
	NM_008131	Glul	1.77083	0.00669149		NM_001164184	Lsr	1.58827	0.0227335		NM_172619	Adamts10	1.41216	0.0132917
	NM_026967	Rhebl1	1.76564	0.0125059		NM_178280	Sall3	1.58379	0.00419253		NM_145509	5430435G22Rik	1.41178	0.00884088
	NR_027832	1700020I14Rik	1.76453	0.0558299		NM_027739	B4galnt1	1.57837	0.0171637		NM_010913	Nfya	1.41125	0.0212958
	NM_001001986	8430427H17Rik	1.76452	0.00954094		NM_027258	Rnf157	1.57783	0.0105978		NM_001177319	Tfpi	1.41082	0.00952532
	NM_134084	Ppif	1.75868	0.0103803		NM_001168488	Men1	1.57671	0.0738671		NM_009640	Angpt1	1.40768	0.00919085
	NM_027533	Tspan2	1.75827	0.203884		NM_007936	Epha4	1.57294	0.00672764		NM_019990	Stard10	1.40738	0.646465
	NM_007570	Btg2	1.75729	0.00790201		NM_025865	2310030G06Rik	1.57226	0.00611418		NM_176847	Ush1g	1.39979	0.0241561
	NM_009667	Ampd3	1.75235	0.00515208		NM_029798	Flywch2	1.56633	0.0601798		NM_001045513	Raph1	1.39454	0.0440258
	NM_028696	Nabp1	1.75129	0.0342589		NM_153592	Erlin2	1.56459	0.00362687		NM_025879	Trappc13	1.3887	0.00394324
	NM_194053	Rtn4	1.74965	0.094403		NM_016780	Itgb3	1.56317	0.00473405		NM_026010	Lipt2	1.38808	0.00923378
	NM_001048057	Rpl38	1.74544	0.508684		NM_011107	Pla2g1b	1.56055	0.0212893		NM_134257	Rgs3	1.38352	0.00508104
	NM_009696	Apoe	1.74484	0.0172349		NR_028419	Tmem179b	1.55976	0.119443		NM_152804	Plk2	1.38333	0.0199861
	NM_019733	Rbpms	1.74438	0.0718479		NM_013792	Naglu	1.55972	0.00423728		NM_010931	Uhrf1	1.37938	0.00415071
	NM_172467	Zc3hav1l	1.74056	0.0119773		NM_011710	Wars	1.55866	0.109997		NM_001164290	Cuedc2	1.37445	0.0118806
	NM_001033289	Slc9a2	1.73881	0.0194283		NM_175341	Mbnl2	1.55361	0.326589		NM_138586	Exosc5	1.3738	0.00560002
	NM_194067	Ifi27l1	1.73878	0.0841897		NM_001099779	Pklr	1.55204	0.0179156		NM_173014	Lpcat2	1.37019	0.00637306
	NM_001177786	Cd44	1.73838	0.179778		NM_001163676	Abcc4	1.55185	0.0235315		NM_001110233	Ngfrap1	1.36776	0.00314004
	NM_145853	Tpcn1	1.73678	0.0147519		NM_175380	Gpd1l	1.55088	0.00132992		NM_053015	Mlph	1.36245	0.00884088
	NM_008594	Mfge8	1.73627	0.0455313		NM_001164793	Polr2m	1.54859	0.450784		NM_008261	Hnf4a	1.36217	0.344584
	NM_001110338	Gprc5c	1.73343	0.0417556		NM_001167988	Taf9b	1.54497	0.0235053		NM_001111079	Uhrf1	1.35861	0.0148696
	NM_001042408	Txnl4a	1.73309	0.433084		NM_030717	Lactb	1.54419	0.010897		NM_001093766	Myadm	1.35698	0.000538544
	NM_001014390	Dyrk2	1.72126	0.0129445		NM_016719	Grb14	1.54218	0.00577848		NM_023824	Paqr4	1.35692	0.285441
	NM_011716	Wfs1	1.72054	0.0102352		NM_145575	Cald1	1.54024	0.00372633		NM_023422	Hist1h2bc	1.35604	0.00459595
	NM_172584	Itpk1	1.71681	0.0135724		NM_001163018	Suz12	1.53843	0.625655		NM_008558	Max	1.35583	0.203052
	NM_009593	Abcg1	1.71587	0.00363266		NM_176913	Dpep2	1.53607	0.00953641		NM_133684	2019-03-02	1.35536	0.00660291
	NM_001037723	Adcy7	1.71545	0.289676		NM_001145824	Hipk3	1.53325	0.289518		NM_001110197	Rnf146	1.35057	0.0101697
	NM_009327	Hnf1a	1.71505	0.00790201		NM_177981	Hap1	1.53143	0.0412279		NM_009234	Sox11	1.34964	0.00544426
	NM_001110149	Mgat1	1.7146	0.61831		NM_011408	Slfn2	1.52287	0.0024245		NM_008563	Mcm3	1.34839	0.00778741
	NM_181073	Plekhh1	1.71251	0.00777678		NM_194068	Ifi27l1	1.51844	0.621386		NM_033575	Pcdhgb2	1.34806	0.00450721
	NM_023256	Krt20	1.71239	0.0242346		NM_009721	Atp1b1	1.51282	0.00682291		NM_001004367	Cxxc4	1.34254	0.00570783
	NR_037680	Snora33	1.71137	0.860976		NM_013640	Psmb10	1.51017	0.00935863		NM_001033988	Ncoa4	1.34011	0.0107919
	NM_144731	Galnt7	1.70645	0.0269702		NM_024263	Mxra8	1.5052	0.0178975		NM_009944	Cox7a1	1.33811	0.0057372
	NM_010708	Lgals9	1.70554	0.0786718		NM_026167	Klhl13	1.50479	0.00374213		NM_001113560	Glo1	1.33745	0.00871559
	NM_007423	Afp	1.70305	0.0184772		NM_013867	Bcar3	1.50471	0.00471109		NM_199143	Znrf2	1.33695	0.00421473
	NM_178922	Hic2	1.6995	0.00909933		NM_172768	Gramd1b	1.50391	0.0114733		NM_007960	Etv1	1.33389	0.646465
	NM_009932	Col4a2	1.69744	0.0172349		NM_001113246	Chn1	1.5	0.00350346		NM_007819	Cyp3a13	1.33002	0.0106099
	NM_009288	Stk10	1.69736	0.0106063		NM_001177722	-	1.49688	0.266182		NM_001160040	Ndufs1	1.32982	0.00560126
	NM_172204	Noxa1	1.69646	0.0545277		NM_178661	Creb3l2	1.4965	0.00223346		NM_011459	Serpinb8	1.32959	0.01691
	NM_022886	Scel	1.69629	0.0347998		NM_019782	Lepre1	1.49596	0.0575784		NM_025778	Bcl2l14	1.32586	0.00705859
	NR_035412	Mir466i	1.69625	0.65304		NM_172117	Entpd6	1.49538	0.00692531		NM_178901	AI467606	1.3241	0.0100422
	NM_183160	Tmem252	1.69577	0.014131		NM_199323	Tacc1	1.49454	0.0229589		NM_009851	Cd44	1.32075	0.116194
	NM_001159907	Gm17296	1.69444	0.00605574		NM_025459	Fam134b	1.49189	0.0205298		NM_001111044	Serpinh1	1.31827	0.145505
	NM_011048	Pcsk6	1.69011	0.00176699		NM_001025264	Tpd52	1.49123	0.0259212		NM_025386	Fbxo36	1.31754	0.0361726
	NM_001110499	Canx	1.68846	0.387511		NM_007887	Usp17la	1.49093	0.00423728		NM_029928	Ptprb	1.31715	0.00630234
	NM_001025103	Efcab4a	1.6831	0.00999909		NM_177294	Rpap1	1.48994	0.0530716		NM_011945	Map3k1	1.31228	0.014146
	NM_178738	Prss35	1.68019	0.0150399		NM_001163401	Il11ra1	1.48968	0.158797		NM_001168253	Fam83h	1.31127	0.0299632
	NM_012037	Vat1	1.67219	0.0224866		NM_008452	Klf2	1.4867	0.00221452		NM_175341	Mbnl2	1.30936	0.00665901
	NM_001008702	Dab2	1.67116	0.777906		NM_001144988	Spg20	1.48597	0.248277		NM_008940	Klk8	1.30887	0.0571701
	NM_007936	Epha4	1.67083	0.0171069		NM_007880	Arid3a	1.48591	0.00202387		NM_008998	Rab17	1.30857	0.0101311
	NM_153528	Gramd1c	1.66943	0.0192277		NM_175270	Sowahb	1.48486	0.00160932		NM_011322	Scn1b	1.30687	0.0101685
	NM_001130459	Tcn2	1.66846	0.653337		NM_011939	Hsf4	1.47946	0.0104335		NM_177604	AA986860	1.30607	0.114285
	NM_001122818	Pnpla6	1.66526	0.0388227		NM_001005863	Mtus1	1.47618	0.0136667		NR_029412	Snora16a	1.30563	0.00884519
	NM_153193	Hsd3b2	1.6581	0.0244052		NM_001163729	Klhdc3	1.47445	0.0427528		NR_003559	Mrpl48	1.30448	0.00303359
	NM_001039376	Pde4dip	1.65266	0.0690841		NM_001163447	Mapk8ip3	1.47353	0.451329		NM_001205386	Actr3	1.30252	0.0171479
	NM_001127367	Dnajb6	1.63962	0.747742		NR_045079	3300005D01Rik	1.47244	0.140116		NM_177448	Mogat2	1.29928	0.00926941
	NM_145932	Slc51a	1.63946	0.0150399		NM_009773	Bub1b	1.46903	0.00116563		NM_139198	Plac8	1.29805	0.00721041
	NM_011757	Zscan21	1.63941	0.4574		NM_080455	Tshz2	1.46893	0.00508953		NM_146063	Krt79	1.29771	0.034754
	NM_001082975	Sdr39u1	1.63807	0.0233183		NM_007867	Dlx4	1.46805	0.00485787		NM_001168469	Ube2m	1.29582	0.00551032
	NM_010474	Hs3st1	1.63515	0.00898251		NM_009371	Tgfbr2	1.46758	0.0238999		NM_001177351	-	1.29373	0.00450721
	NR_002900	Snora69	1.63406	0.65304		NM_023449	Slc9a3r2	1.46748	0.0223434		NM_008124	Gjb1	1.29141	0.00502986
	NM_022890	Cldn12	1.62991	0.249697		NM_009404	Tnfsf9	1.46708	0.00422479		NM_001168679	Tspan8	1.28887	0.0236719
	NM_175341	Mbnl2	1.62976	0.337098		NM_178798	Slc7a6	1.46298	0.005117		NM_001037938	Dhrs4	1.28572	0.00629124
	NM_001040699	Mtmr7	1.62587	0.0144111		NM_013642	Dusp1	1.46275	0.00272341		NM_001199122	Ghitm	1.28502	0.646465
	NM_011107	Pla2g1b	1.62265	0.0676729		NM_011976	Sema4g	1.46259	0.00639899		NM_029766	Dtl	1.28188	0.021227
	NM_007477	Arf2	1.62264	0.0201777		NM_007872	Dnmt3a	1.4624	0.00703469		NM_001172101	Rnh1	1.27903	0.00628934
	NM_001243049	Atp6v0a1	1.62169	0.0468874		NM_001080979	Tead4	1.45979	0.191867		NM_001170591	Nfu1	1.27444	0.00361585
	NM_145980	8430408G22Rik	1.61783	0.0492117		NM_183408	Pde4a	1.45661	0.0174264		NM_023523	Pecr	1.2738	0.00461833
	NM_011026	P2rx4	1.6112	0.0108312		NM_001195253	Gm3336	1.45652	0.00339731		NM_013777	Akr1c12	1.2719	0.00965053
	NM_007484	Rhoc	1.61039	0.0165713		NM_175563	Prr11	1.45608	0.00339731		NM_001199271	Slc19a1	1.27058	0.00560436
	NM_054044	Gpr124	1.61025	0.0152529		NM_001177572	Slc25a13	1.45146	0.108226		NM_008269	Hoxb6	1.26767	0.612069
	NM_080726	Rem2	1.60919	0.018763		NR_015473	1700020I14Rik	1.45024	0.0210714		NM_001033606	Acsl3	1.26622	0.0173187
	NM_009378	Thbd	1.6088	0.00682709		NM_001167873	Zfp568	1.4501	0.209276		NM_001033206	Pwwp2b	1.26583	0.0296715
	NM_145575	Cald1	1.60815	0.0175893		NM_029248	Taf1d	1.44926	0.318133		NM_028810	Rnd3	1.26526	0.00601745
	NM_172863	Zfp697	1.60235	0.00781324		NM_011754	Zfp27	1.44871	0.0310561		NM_008616	Zfp239	1.26384	0.00502688
	NM_028071	Cotl1	1.60172	0.0230781		NM_153459	Dusp7	1.44733	0.00435464		NM_181579	Pof1b	1.26202	0.00943219
	NM_146061	Prr5	1.60152	0.0358803		NR_030772	Zfp821	1.44217	0.114774		NM_145426	Mfap3	1.26008	0.184653
	NM_172468	Snx30	1.59688	0.0164852		NM_009266	Sephs2	1.44046	0.0101289		NM_016675	Cldn2	1.25901	0.0133078
	NM_133234	Bbc3	1.59301	0.042506		NM_011894	Sh3bp5	1.43726	0.00814085		NM_001135152	Slc39a14	1.25742	0.00506666
	NM_008370	Il5ra	1.59207	0.036299		NM_009864	Cdh1	1.43281	0.0076989		NM_001077705	Ptpn6	1.25725	0.00401401
	NM_009601	Chrnb1	1.58974	0.0146424		NM_001159907	Gm17296	1.42935	0.00221452		NM_021366	Klf13	1.25634	0.078595
	NM_013469	Anxa11	1.58906	0.0209445		NM_001205053	Jdp2	1.42354	0.124809		NM_010372	Gzmd	1.25628	0.00550042
	NM_001199118	Lpin3	1.58721	0.0142481		NM_028106	Zbed3	1.42236	0.0080787		NM_001081298	Lphn2	1.25519	0.00444425
	NM_007928	Mark2	1.58469	0.65304		NM_178381	Ano9	1.42106	0.00650545		NM_007853	Degs1	1.25498	0.0137566
	NM_029649	Tmem101	1.58433	0.0244052		NM_027950	Osgin1	1.41976	0.0102366		NM_001136059	Cyp1a1	1.25235	0.0164852
	NM_172670	Gyltl1b	1.58417	0.0101786		NM_001166650	Zfp280c	1.41833	0.0710093		NM_019543	Pigp	1.25227	0.0247627
	NM_001102613	Phldb3	1.58303	0.0184157		NM_001142701	Hmha1	1.416	0.0393675		NM_001113549	Ltbp4	1.25212	0.271893
	NM_008423	Kcnd1	1.58106	0.0208095		NM_008619	Mov10	1.41507	0.0370049		NM_029614	Prss23	1.25055	0.00660291
	NM_176958	Hif1an	1.58072	0.010049		NM_022024	Gmfg	1.41481	0.0202116		NM_011926	Ceacam1	1.25036	0.0186049
	NM_009931	Col4a1	1.57918	0.0154882		NM_001111076	Zfp182	1.41276	0.103564		NM_026376	Plxnd1	1.24975	0.0186049
	NM_146063	Krt79	1.57479	0.0204444		NM_197959	Kif18b	1.41269	0.00568461		NM_173750	Arl14ep	1.24742	0.00966914
	NM_133732	4931406C07Rik	1.57315	0.445635		NM_001042534	Capg	1.41126	0.0216488		NM_001164210	Sptssb	1.24549	0.00705554
	NM_001001892	H2-K1	1.573	0.0306909		NM_013469	Anxa11	1.41055	0.0155992		NM_026960	Gsdmd	1.24531	0.632417
	NM_001007465	Rffl	1.57261	0.0114583		NM_001033872	Smagp	1.4091	0.0186267		NM_001163670	Tnnt3	1.2445	0.0151266
	NM_138313	Bmf	1.56824	0.0075488		NM_145832	Slc35c1	1.40629	0.0384537		NR_024509	Tmem80	1.24361	0.102281
	NM_177475	Zfp280b	1.56461	0.0183268		NM_001163480	Neurl1a	1.40305	0.00508529		NM_011567	Tead4	1.24211	0.0735013
	NM_001033336	Abcc4	1.55968	0.0206179		NM_008036	Fosb	1.39954	0.00669221		NM_001159966	Ralgps2	1.23866	0.00884519
	NM_025466	Gkn1	1.55961	0.0182873		NM_152799	Pear1	1.39876	0.325269		NM_001185182	H2-Ke2	1.22717	0.109481
	NM_181849	Fgb	1.55906	0.0296779		NM_144805	Tmem40	1.39507	0.0645553		NM_001163030	Cd97	1.225	0.0117594
	NM_016966	Phgdh	1.55789	0.0186365		NM_001177730	Nr1h3	1.39331	0.0225985		NM_007385	Apoc4	1.22265	0.00653305
	NM_021409	Pard6b	1.55697	0.00682709		NM_010404	Hap1	1.39279	0.0302322		NM_027495	Tmem144	1.22043	0.239614
	NM_001113487	2019-09-09	1.55592	0.121133		NM_001085507	Zbtb34	1.39192	0.00415735		NM_008279	Map4k1	1.22027	0.0255219
	NM_001159384	Mlx	1.55416	0.0930632		NM_024245	Kif23	1.39152	0.0110975		NM_177708	Rtn4rl1	1.21721	0.00839584
	NM_198193	Raet1e	1.55086	0.0540309		NM_025768	Grtp1	1.38907	0.0195378		NM_021381	Prokr1	1.21605	0.00822356
	NM_010313	Gnb5	1.54821	0.405259		NM_009964	Cryab	1.38808	0.00392678		NR_027704	Svip	1.21597	0.0680249
	NM_013458	Add2	1.54766	0.020075		NM_175494	Zfp367	1.38522	0.00666476		NM_021877	Hr	1.21572	0.00551032
	NM_001093754	Dennd2d	1.54349	0.015499		NM_145148	Frmd4b	1.37965	0.00550279		NM_178196	Hist1h2bg	1.21151	0.00951489
	NM_011882	Rnasel	1.54296	0.0127513		NM_134084	Ppif	1.37782	0.00938464		NM_133859	Olfml3	1.20903	0.00551032
	NM_013880	Plcl2	1.53495	0.00363266		NM_016675	Cldn2	1.37644	0.00381849		NM_177620	Rin3	1.20872	0.211477
	NM_027950	Osgin1	1.53388	0.013625		NM_026993	Ddah1	1.37379	0.0191645		NM_011610	Tnfrsf1b	1.20764	0.540562
	NM_199221	Cd300lb	1.53129	0.0175802		NM_001033336	Abcc4	1.37173	0.00840559		NM_001177307	Aldoa	1.20587	0.00705859
	NM_001025310	St6galnac6	1.53086	0.65304		NM_016689	Aqp3	1.37077	0.00498172		NM_181404	Kank1	1.20548	0.00764969
	NM_017405	Lsr	1.52883	0.102202		NM_010160	Celf2	1.36989	0.135438		NM_178591	Nrg1	1.20458	0.170513
	NM_177657	D630003M21Rik	1.52873	0.0114583		NM_008243	Mst1	1.36322	0.00435464		NM_010206	Fgfr1	1.20449	0.0169421
	NM_016811	Dgka	1.52785	0.00294863		NM_177620	Rin3	1.36163	0.052651		NM_028995	Nipal3	1.20388	0.0137169
	NM_001243050	Atp6v0a1	1.52652	0.0134497		NM_001110504	Capn1	1.36138	0.0162732		NM_009451	Tubb4a	1.20308	0.00329498
	NM_001033293	Uap1l1	1.52512	0.0260466		NM_148958	Osbpl10	1.36118	0.00804248		NM_001042408	Txnl4a	1.20291	0.0151986
	NM_010022	Dbt	1.52468	0.0143856		NM_054087	Slc19a2	1.35563	0.0072012		NR_001592	H19	1.20239	0.00736945
	NM_001163670	Tnnt3	1.52413	0.0625996		NM_173432	Pskh1	1.35295	0.0106215		NM_001040691	Ung	1.2004	0.00266094
	NM_012051	Etv3	1.52311	0.136749		NM_001160251	Zfp281	1.35061	0.627631		NM_175283	Srd5a1	1.19561	0.0105492
	NM_175443	Etnk2	1.51437	0.0239431		NM_201239	Rnase4	1.34937	0.105434		NM_022324	Sdf2l1	1.19466	0.00422006
	NM_008663	Myo7a	1.51424	0.0109618		NM_010764	Man2b1	1.34798	0.00630547		NM_001146342	Rnls	1.19202	0.00923571
	NM_183424	Qrfp	1.51308	0.0185785		NM_001141982	Rbm43	1.34679	0.219519		NM_018827	Crlf1	1.1913	0.0183187
	NM_181395	Pxdn	1.51051	0.00423767		NM_001130453	Nfe2l1	1.34376	0.0488626		NM_175130	Trpm4	1.19055	0.00855833
	NM_001034851	Fam134b	1.50515	0.0363901		NM_001113487	2019-09-09	1.34332	0.0107487		NM_021514	Pfkm	1.18796	0.00444425
	NM_001163018	Suz12	1.50425	0.65304		NM_001005426	Zcwpw1	1.34321	0.00549124		NM_001166429	Hnrnpf	1.18745	0.00940325
	NM_001098271	Tmem176a	1.50159	0.65304		NM_007634	Ccnf	1.34094	0.0174275		NR_030779	Ankrd10	1.18616	0.258597
	NR_040528	Gm9926	1.50148	0.00783288		NM_172693	Galnt12	1.33963	0.00276349		NM_008489	Lbp	1.18565	0.00192521
	NM_022331	Herpud1	1.50117	0.00607675		NM_001034851	Fam134b	1.33835	0.00836452		NM_013469	Anxa11	1.18551	0.0142863
	NM_001164215	-	1.49897	0.195331		NM_001163311	Srr	1.33765	0.00322468		NM_007857	Dhh	1.18532	0.00630234
	NM_022993	Lrp10	1.497	0.0349175		NM_007763	Crip1	1.33599	0.0120143		NM_001167914	Atxn3	1.18251	0.00764969
	NM_001171036	Tmbim6	1.49235	0.300436		NM_177687	Crebl2	1.33405	0.0199581		NM_176838	Esrp2	1.18174	0.125445
	NM_001126182	Naip2	1.49072	0.0185422		NM_001243065	-	1.33021	0.627631		NM_133727	Kptn	1.17604	0.00519874
	NM_172117	Entpd6	1.48977	0.0148021		NM_029639	1600029D21Rik	1.32777	0.0158408		NM_008102	Gch1	1.17385	0.00621041
	NM_001168253	Fam83h	1.48918	0.0946957		NM_001039530	Parp14	1.32249	0.00804786		NM_001159375	Eif4a1	1.17337	0.00560852
	NM_009763	Bst1	1.48803	0.0115617		NM_009601	Chrnb1	1.3222	0.0127193		NM_027997	Serpina9	1.17315	0.0101121
	NM_016773	-	1.48694	0.161175		NM_009330	Hnf1b	1.32107	0.0211313		NM_153560	Fam102a	1.17195	0.00943521
	NM_009951	Igf2bp1	1.48692	0.0102828		NM_001042652	Nusap1	1.31978	0.0990444		NM_025840	Bzw2	1.17067	0.0119188
	NM_027995	Paqr7	1.48655	0.0105093		NM_008182	Gsta2	1.31871	0.0080787		NM_178644	Oaf	1.17033	0.00780606
	NM_001093766	Myadm	1.48636	0.0998755		NM_009667	Ampd3	1.3173	0.00399583		NM_009266	Sephs2	1.16981	0.12435
	NM_001032414	Pear1	1.48616	0.0696859		NM_212473	Fam53b	1.31546	0.179089		NM_025565	Spc25	1.16979	0.205341
	NM_013861	Tpk1	1.48607	0.0136304		NM_019662	Rrad	1.31206	0.00942261		NM_007443	Ambp	1.16891	0.0163443
	NM_146177	Suv420h2	1.48565	0.0289224		NM_001081477	Brwd3	1.31081	0.0135236		NM_001161737	Siva1	1.16624	0.0169968
	NM_001033275	Gxylt1	1.48311	0.015635		NM_001177835	Smox	1.30919	0.0845145		NM_001160220	Pum2	1.16522	0.0663691
	NM_001110233	Ngfrap1	1.48117	0.127561		NM_001177656	Grin1	1.30632	0.0380177		NM_144888	Mavs	1.16501	0.00551032
	NM_028295	Pdia5	1.47876	0.010752		NR_045080	3300005D01Rik	1.30616	0.0274037		NM_172119	Dio3	1.16451	0.0997976
	NM_001077509	Tnfrsf9	1.47532	0.0531444		NM_021793	Tmem8	1.30595	0.016819		NM_001013829	Shf	1.16372	0.0251979
	NM_023224	Cblc	1.47502	0.0374895		NM_008982	Ptprj	1.30226	0.0135402		NM_001128094	Atp13a3	1.16125	0.575682
	NM_007487	Arl4a	1.473	0.0325769		NM_017402	Arhgef7	1.30052	0.00347334		NM_007806	Cyba	1.16123	0.00741904
	NM_008132	Glrp1	1.47015	0.0224428		NM_022886	Scel	1.29893	0.0113091		NM_007936	Epha4	1.15896	0.229128
	NM_001048178	Ghr	1.47011	0.65304		NM_146054	Fermt2	1.29593	0.00477711		NM_010441	Hmga2	1.15829	0.00320915
	NM_178891	Prmt6	1.46881	0.0214453		NM_001172101	Rnh1	1.29423	0.0181318		NM_013471	Anxa4	1.15775	0.154268
	NM_010764	Man2b1	1.46839	0.00886695		NM_011783	Agr2	1.29359	0.0440765		NM_026580	Otub2	1.15662	0.0394323
	NM_028125	Zbtb46	1.46833	0.00915084		NM_001164254	Tpm1	1.2928	0.0747011		NM_020486	Bcam	1.15643	0.0139533
	NM_019440	Irgm2	1.46832	0.0166999		NM_011299	Rps6ka2	1.29268	0.00235303		NM_001177961	Gpm6b	1.15447	0.0190973
	NM_026827	Tmem219	1.46693	0.688055		NR_034048	Snora81	1.29093	0.1195		NM_001101433	Zcchc24	1.15042	0.0170348
	NM_008449	Kif5c	1.46572	0.0199705		NM_011226	Rab19	1.2906	0.0122343		NM_172723	Adap1	1.14958	0.00833004
	NM_016868	Hif3a	1.46398	0.117362		NM_172468	Snx30	1.28923	0.0144765		NM_007633	Ccne1	1.1488	0.00934286
	NM_001172101	Rnh1	1.46316	0.0278021		NM_001048057	Rpl38	1.28872	0.579463		NM_010212	Fhl2	1.14635	0.0107919
	NM_001159301	Lgals9	1.46159	0.00986998		NR_037154	Chkb	1.28852	0.0599819		NM_133955	Rhou	1.14278	0.0224123
	NM_029357	Pcdh1	1.46031	0.0287806		NM_008080	B4galnt1	1.28582	0.10032		NM_001146010	Fchsd2	1.14163	0.678017
	NM_023270	Rnf128	1.4596	0.0294658		NM_015771	Lats2	1.28581	0.00577848		NM_001172095	Kdm4c	1.14128	0.362567
	NM_133687	Cxxc5	1.4593	0.00515208		NM_011716	Wfs1	1.28514	0.00699329		NM_001198831	Ddr1	1.14036	0.349318
	NM_001163729	Klhdc3	1.45726	0.0522469		NM_001159384	Mlx	1.28452	0.0830418		NM_013738	Plek2	1.14022	0.0153489
	NM_011103	Prkcd	1.45054	0.00922624		NM_018884	Pdzrn3	1.28446	0.0195889		NM_001159725	Rab17	1.13974	0.646465
	NM_008873	Plau	1.44647	0.0199647		NR_015494	4930511M06Rik	1.28262	0.0113016		NM_001190444	Aamp	1.1369	0.00242583
	NM_139065	Rbm47	1.44515	0.0685219		NR_035492	Mir1966	1.28066	0.978372		NM_001163447	Mapk8ip3	1.13689	0.016086
	NM_018782	Calcrl	1.44459	0.0412247		NM_001081175	Itpkb	1.28013	0.00795855		NM_001159748	Serpinb8	1.13564	0.107854
	NM_001037717	Slc38a6	1.4438	0.0104099		NM_010200	Fgf13	1.2797	0.0259902		NM_028872	5730559C18Rik	1.13397	0.00544069
	NM_010768	Matk	1.44268	0.00711737		NM_001172154	Dnase1l1	1.27859	0.0937629		NM_010271	Gpd1	1.13216	0.00910758
	NM_029614	Prss23	1.44152	0.0114565		NM_008260	Foxa3	1.27817	0.006106		NM_178197	Hist1h2bh	1.12675	0.00680153
	NM_145151	Crebzf	1.44107	0.00607675		NM_001168253	Fam83h	1.27653	0.0453643		NM_011541	Tcea1	1.12646	0.232374
	NM_172784	Lrp11	1.43885	0.0230275		NM_001136484	Gcnt1	1.27627	0.521922		NM_134437	Il17rd	1.12564	0.0147692
	NM_015771	Lats2	1.43843	0.0106063		NM_026130	Srpr	1.27027	0.00491204		NM_144808	Slc39a14	1.12435	0.0143528
	NM_001163676	Abcc4	1.436	0.105976		NM_010225	Foxf2	1.26969	0.0024793		NM_133867	Eps8l3	1.12417	0.0139576
	NM_001085390	Dusp5	1.43508	0.0338863		NM_001081069	Rgs11	1.267	0.017587		NM_028444	Prkcdbp	1.12378	0.00557431
	NM_027897	Rhpn2	1.43178	0.00607675		NM_144553	Dlgap5	1.26544	0.0153774		NM_172275	Trafd1	1.1219	0.00860929
	NM_007754	Cpd	1.43061	0.0199581		NM_010156	Samd9l	1.26397	0.0113429		NM_001190974	Axl	1.1213	0.00400326
	NM_172646	Dnm3	1.43018	0.0143909		NM_001039371	Slc22a15	1.26378	0.0116592		NM_025946	Romo1	1.11969	0.646465
	NM_134086	Slc38a1	1.42636	0.0364088		NM_001164370	Mipol1	1.26225	0.00498172		NM_030694	Ifitm2	1.11967	0.00658867
	NM_176913	Dpep2	1.42502	0.0169211		NM_001177560	Gng12	1.26194	0.200146		NM_001033331	Gas2l3	1.11454	0.00416715
	NM_001177835	Smox	1.42368	0.0623252		NM_001172107	Gramd1c	1.26151	0.0225985		NM_009695	Apoc2	1.11352	0.0176326
	NM_027057	Wdfy1	1.42349	0.248188		NM_001105196	Tfe3	1.26132	0.221263		NM_009499	Vasp	1.11284	0.00730778
	NM_011854	Oasl2	1.42333	0.00879388		NM_001111312	Lrrfip1	1.2612	0.0235101		NM_145417	Rnpep	1.11109	0.0129246
	NM_021514	Pfkm	1.42328	0.0334405		NM_001164597	Znf512b	1.26101	0.0103375		NM_172475	Frmd4a	1.11074	0.0348195
	NM_025622	Lgals2	1.42311	0.0219299		NM_019783	Lepre1	1.26022	0.0589788		NM_025912	Fam210b	1.10943	0.0259096
	NM_010831	Sik1	1.42161	0.0175133		NM_176958	Hif1an	1.25987	0.00834736		NM_029115	Ccdc181	1.10862	0.126461
	NM_011252	Rbmx	1.42007	0.296917		NM_001115018	Suv420h2	1.25785	0.0310843		NM_001205236	Arhgap27	1.10758	0.0123318
	NM_172787	L3mbtl3	1.41671	0.0154616		NM_025436	Sc4mol	1.25732	0.00227776		NM_178201	Hist1h2bn	1.10648	0.0103875
	NM_019802	Ggcx	1.41593	0.0110245		NM_026967	Rhebl1	1.2558	0.0196323		NM_175270	Sowahb	1.10448	0.0367419
	NM_152800	Tor2a	1.41583	0.00790201		NM_198014	Slain1	1.25499	0.00773047		NM_152799	Pear1	1.10332	0.560616
	NM_031185	Akap12	1.41509	0.0148021		NM_001038602	Marveld2	1.25485	0.0127361		NM_033623	Dcun1d1	1.10001	0.00481703
	NM_027514	Pvr	1.41497	0.0131426		NM_008990	Pvrl2	1.2542	0.00773047		NM_001243739	Jagn1	1.09919	0.00748026
	NM_019782	Lepre1	1.41458	0.0690975		NR_040293	2310040G24Rik	1.25162	0.130577		NM_011066	Per2	1.09613	0.00619979
	NM_008523	Ltk	1.41343	0.105603		NM_001110218	Ppm1h	1.25101	0.00510166		NM_201392	Plec	1.09531	0.00733112
	NM_178257	Il22ra1	1.41275	0.00547989		NM_023738	Uba7	1.25071	0.0181353		NM_011619	Tnnt2	1.09201	0.0537724
	NM_031376	Pik3ap1	1.41249	0.0465062		NM_008557	Fxyd3	1.25063	0.042704		NM_024435	Nts	1.09199	0.509927
	NM_054056	Pawr	1.41213	0.00694402		NM_001093754	Dennd2d	1.24884	0.0721329		NM_023200	Ppp1r7	1.09144	0.0143528
	NM_008344	Igfbp6	1.41118	0.0240685		NM_183138	Tet3	1.24574	0.0124074		NM_010562	Ilk	1.08987	0.0100643
	NM_009443	Tgoln1	1.40719	0.0447193		NM_010149	Epor	1.24283	0.0336959		NM_029988	Pigh	1.08982	0.646465
	NM_013825	Ly75	1.40642	0.0136345		NM_008904	Ppargc1a	1.24158	0.00955008		NM_025799	Fuca2	1.08816	0.00551032
	NM_010380	H2-D1	1.4061	0.0114583		NM_010655	Kpna2	1.23891	0.0114098		NM_019518	Grasp	1.08705	0.443422
	NM_008432	Kcnu1	1.40586	0.0342815		NM_016685	Comp	1.23661	0.0112885		NM_013703	Vldlr	1.0866	0.00844823
	NM_021273	Ckb	1.40498	0.0608039		NM_001177667	Sptan1	1.23457	0.0118808		NM_080857	-	1.08624	0.00630325
	NM_001164250	Tpm1	1.403	0.014499		NM_010022	Dbt	1.23418	0.00245098		NM_147217	Gprc5c	1.08481	0.0150301
	NM_001080940	Gm6484	1.40195	0.0241817		NM_008566	Mcm5	1.23216	0.0113604		NM_007656	Cd82	1.08399	0.00551032
	NM_029423	Rab11fip1	1.40132	0.00686995		NM_026159	Retsat	1.23091	0.00773035		NM_001199061	Wdr12	1.08213	0.0215203
	NM_009242	Sparc	1.40091	0.0209685		NM_029649	Tmem101	1.23043	0.0181773		NM_001142647	Tmem194b	1.07985	0.00114987
	NM_001005423	Mreg	1.40065	0.0113659		NM_001164569	Rffl	1.22833	0.0451451		NM_194334	Tbc1d2b	1.07861	0.00966914
	NM_026928	Fuom	1.40038	0.0371635		NM_028013	Endod1	1.22798	0.00485787		NM_001033293	Uap1l1	1.07719	0.00421473
	NM_001177887	Igsf5	1.39866	0.00784771		NM_028060	Slc35f2	1.22771	0.0184815		NM_148933	Slco4a1	1.07714	0.0101669
	NM_183276	Nbeal2	1.39669	0.01501		NM_016920	Atp6v0a1	1.22754	0.0356485		NM_177751	Cnksr2	1.07628	0.00682071
	NR_045079	3300005D01Rik	1.39418	0.122513		NM_026036	Cmtm6	1.2261	0.00330383		NM_001159967	Ralgps2	1.07627	0.00629124
	NM_177338	Hmbox1	1.39363	0.0235088		NM_001004468	Tacc2	1.22512	0.00223346		NM_026671	Lypd2	1.07525	0.334585
	NM_194334	Tbc1d2b	1.39318	0.00723511		NM_001134465	Dennd6a	1.2248	0.0155888		NM_011063	Pea15a	1.07353	0.010437
	NM_019783	Lepre1	1.3925	0.225562		NM_001035854	Ap2b1	1.22194	0.0774226		NM_016717	Scly	1.07353	0.00655579
	NM_011040	Pax8	1.39201	0.0298994		NM_001110780	Syn1	1.22191	0.15308		NM_013847	Gcat	1.07349	0.0195493
	NM_198014	Slain1	1.39031	0.006963		NM_194069	Ifi27l1	1.22191	0.230839		NM_001159410	Guk1	1.07229	0.00660291
	NM_172881	Ugt2b35	1.39023	0.00389592		NM_146230	Acaa1b	1.22072	0.0191645		NM_023343	Ilkap	1.07228	0.646465
	NM_019406	Fnbp1	1.38914	0.0325769		NM_009593	Abcg1	1.2206	0.00425638		NM_030220	Sp2	1.07209	0.0420106
	NM_027656	Zbtb46	1.38905	0.00904398		NM_174868	Fam73a	1.22048	0.0120578		NM_001166431	Hnrnpf	1.07171	0.00642402
	NM_007620	Cbr1	1.38686	0.0262929		NM_001164173	Cpsf1	1.2199	0.0452518		NM_145489	AI661453	1.07094	0.0612063
	NM_007564	Zfp36l1	1.3849	0.00363353		NM_026174	Entpd4	1.219	0.00885288		NM_025464	Tmem218	1.06996	0.00629124
	NM_001198968	Itsn2	1.38372	0.033487		NM_001033213	Ttc7b	1.21877	0.0126254		NM_001205072	Josd2	1.0695	0.00361585
	NM_007709	Cited1	1.38287	0.0496928		NM_008844	Pip5k1c	1.21874	0.0857454		NM_207161	Dnph1	1.06942	0.0169037
	NM_019580	Gde1	1.38185	0.0177252		NM_139065	Rbm47	1.2185	0.0692842		NM_030236	Fbxo34	1.06938	0.179533
	NM_027372	Alkbh7	1.37912	0.238276		NM_001162521	Dguok	1.21799	0.0213045		NM_001123382	Il1r1	1.06849	0.214699
	NM_008813	Enpp1	1.37731	0.011988		NM_019966	Mlycd	1.21783	0.00479863		NM_016693	Map3k6	1.06753	0.00891188
	NM_001166456	Slc38a1	1.37728	0.0711281		NM_175543	Rab11fip4	1.21557	0.00408484		NM_133687	Cxxc5	1.06718	0.000334237
	NM_028460	Pear1	1.37359	0.200539		NM_172752	Sorbs2	1.21327	0.0567826		NM_025566	Tnfaip8l1	1.06715	0.00855542
	NM_009444	Tgoln2	1.3715	0.0799056		NM_013787	Skp2	1.21278	0.0094191		NM_178198	Hist1h2bj	1.0653	0.00905876
	NM_019518	Grasp	1.37093	0.0404932		NM_028326	Zfp618	1.21264	0.00717055		NM_001015046	Rap1gap2	1.06382	0.0392444
	NM_013790	Abcc5	1.36993	0.006963		NM_172275	Trafd1	1.21211	0.454499		NM_001164036	Ly6e	1.06352	0.00466856
	NM_027185	Def6	1.36858	0.035398		NM_013609	Ngf	1.21196	0.0260728		NM_144875	Rab7l1	1.06154	0.00276483
	NM_019828	Trpc4ap	1.36791	0.20378		NM_010708	Lgals9	1.21178	0.020499		NM_026708	Tlcd1	1.06154	0.238423
	NM_153054	Slc18a1	1.36753	0.0119745		NM_011614	Tnfsf12	1.21162	0.00843824		NM_001099276	Pik3c2b	1.06116	0.0169037
	NM_001033290	Gpr55	1.36731	0.0175893		NM_181390	Mustn1	1.21087	0.0123056		NM_001136055	Cd82	1.05978	0.0147781
	NM_011227	Rab20	1.36722	0.0256563		NM_020028	Lpar2	1.20846	0.00372633		NM_001130165	Oxr1	1.05944	0.503612
	NM_021610	Gpa33	1.36596	0.0401353		NM_027915	Ap2b1	1.20678	0.0289548		NM_021360	Neurl1a	1.05922	0.0823327
	NM_013640	Psmb10	1.36553	0.0240937		NM_172532	Aldh5a1	1.20241	0.00434821		NM_001201323	5430421N21Rik	1.05875	0.0145941
	NM_001033988	Ncoa4	1.3647	0.268873		NM_027726	Dlg5	1.20238	0.273108		NR_027395	Rnf44	1.05859	0.0190973
	NM_007912	Egfr	1.36454	0.0392768		NM_001195681	Gm684	1.20099	0.0274661		NM_010844	Muc5ac	1.05816	0.0167195
	NM_008036	Fosb	1.36189	0.0136947		NM_026385	Pllp	1.20061	0.0149719		NM_021793	Tmem8	1.05634	0.0235131
	NM_148933	Slco4a1	1.36157	0.0245486		NM_021443	Ccl8	1.19996	0.0465149		NM_080448	Srgap3	1.05604	0.0100422
	NM_001130515	Hexim2	1.35797	0.352573		NM_001199122	Ghitm	1.19568	0.0397966		NM_177217	Cep250	1.05541	0.00736945
	NR_028419	Tmem179b	1.35478	0.385618		NM_001005608	Itgb4	1.19453	0.0890479		NM_013737	Pla2g7	1.05457	0.0450149
	NM_015786	Hist1h1c	1.35459	0.0202213		NM_010193	Fem1b	1.19397	0.013928		NM_026195	Atic	1.05238	0.02488
	NM_001160208	Blzf1	1.35216	0.0434515		NM_177217	Cep250	1.19366	0.503715		NR_027373	Arhgap1	1.05196	0.015886
	NM_029770	Unc5b	1.35199	0.0169597		NM_178118	Dixdc1	1.19127	0.0213531		NM_001128096	Atp13a3	1.05046	0.00392337
	NM_016691	Clcn5	1.35144	0.020075		NM_001161737	Siva1	1.18993	0.0495705		NM_133186	Steap3	1.05044	0.00622197
	NR_045166	B4galnt1	1.3511	0.432773		NM_007421	Adssl1	1.18851	0.0129857		NM_001105667	Dtymk	1.04982	0.0455087
	NM_008488	Arhgef1	1.34997	0.0636421		NM_145554	Ldlrap1	1.18632	0.00534351		NM_029384	Tmem238	1.04942	0.0199375
	NM_153081	Slc16a11	1.34878	0.0158629		NM_152800	Tor2a	1.18619	0.00408824		NM_025404	Arl4d	1.04826	0.00910758
	NM_001163359	Fignl1	1.34764	0.179778		NM_001111096	Lyn	1.18591	0.00649653		NM_145459	Zfp503	1.0482	0.00619979
	NM_009371	Tgfbr2	1.34514	0.0333494		NM_001033293	Uap1l1	1.18497	0.00878713		NM_001039515	Arl4a	1.04649	0.0659042
	NM_001167988	Taf9b	1.34319	0.0364088		NM_001110497	Tmem87a	1.18472	0.156093		NM_175137	Vars2	1.04594	0.00305447
	NM_153592	Erlin2	1.34137	0.0196646		NM_001127367	Dnajb6	1.18304	0.891506		NM_001130185	Phf17	1.04294	0.0128876
	NM_172768	Gramd1b	1.34081	0.0147485		NM_194334	Tbc1d2b	1.1824	0.00780706		NM_001130525	Lzts2	1.04236	0.263476
	NR_015473	1700020I14Rik	1.33911	0.0418771		NM_008029	Flt4	1.18097	0.00772367		NR_040261	2210408F21Rik	1.0422	0.0118806
	NM_178901	AI467606	1.33803	0.00682709		NM_181395	Pxdn	1.18043	0.00254425		NM_001039388	Wdr37	1.03882	0.00519874
	NM_152220	Stx3	1.33683	0.010565		NM_001102423	Stx16	1.1795	0.0419514		NM_010362	Gsto1	1.03846	0.0855822
	NM_001008550	Zfyve26	1.33482	0.0168602		NM_001163030	Cd97	1.17933	0.0174689		NM_001159657	Proser2	1.03806	0.0195689
	NM_011139	Pou2f3	1.3348	0.00997062		NM_008572	Mcpt8	1.1764	0.0304407		NM_008235	Hes1	1.03715	0.0390986
	NM_025716	Spryd4	1.33414	0.0130787		NM_145566	Agfg2	1.17627	0.0228051		NM_001195431	Islr	1.03713	0.00538401
	NM_080467	Atp6v0a4	1.33349	0.0165494		NM_001159503	BC096441	1.17524	0.0283096		NM_019802	Ggcx	1.03703	0.00619979

## Sheet: Top 500 down genes
Red = overlapping genes	M1_V_P					M2_V_P					M3_V_P
	RefseqID	Symbol	logFC	adj.P.Val		RefseqID	Symbol	logFC	adj.P.Val		RefseqID	Symbol	logFC	adj.P.Val
	NM_019946	Mgst1	-6.80236	0.00607675		NM_007446	Amy1	-2.10344	0.000239845		NR_039595	Mir5133	-8.66252	0.0171064
	NM_015744	Enpp2	-6.66013	0.00384243		NM_001034859	Gm4841	-3.41004	0.000555707		NM_009141	Cxcl5	-5.797	0.00421473
	NM_010738	Ly6a	-6.31091	0.00607675		NM_198865	Slitrk5	-2.47287	0.000692816		NM_053262	Hsd17b11	-5.77105	0.00210495
	NM_010266	Gda	-6.01661	0.00176699		NM_022025	Slc5a7	-4.91418	0.000976465		NR_029549	Mir135a-1	-5.52161	0.0123318
	NM_008278	Hpgd	-6.01095	0.00294863		NM_011339	Il8	-4.52242	0.000976465		NM_030704	Hspb8	-4.97645	0.00273673
	NM_009141	Cxcl5	-5.83548	0.00664966		NM_001013753	Pcdh17	-3.20596	0.000976465		NM_031161	Cck	-4.88222	0.00500547
	NM_010930	Nov	-5.55274	0.00176699		NM_001114174	Fam189a2	-2.97206	0.000976465		NM_022025	Slc5a7	-4.79884	0.00114987
	NR_029549	Mir135a-1	-5.52161	0.0145323		NM_175429	Kctd12b	-2.72866	0.000976465		NR_035503	Mir1982	-4.51374	0.646465
	NM_010741	Ly6c1	-5.46706	0.00723823		NM_213616	Atp2b4	-2.41473	0.000976465		NM_008185	Gstt1	-4.417	0.00500657
	NR_001463	Xist	-5.30041	0.0075488		NM_008830	Abcb4	-1.68038	0.00101163		NM_013505	Dsc2	-4.29652	0.0028413
	NM_008885	Pmp22	-5.29434	0.00294863		NM_022315	Smoc2	-4.45338	0.00116563		NM_008409	Itm2a	-4.27957	0.00855386
	NM_001037915	Ripply1	-5.12136	0.0150847		NM_177320	Pik3r5	-4.33469	0.00116563		NM_001081082	Alpi	-4.24511	0.00420127
	NM_022025	Slc5a7	-4.96842	0.00176699		NM_001201470	Papss2	-3.95061	0.00116563		NM_008278	Hpgd	-4.23935	0.00305447
	NM_031161	Cck	-4.92123	0.00524895		NM_172653	Slc39a10	-2.75529	0.00116563		NM_009930	Col3a1	-4.22117	0.00314004
	NM_013505	Dsc2	-4.8185	0.00294863		NM_022420	Gprc5b	-2.06124	0.00116563		NM_025655	Tmigd1	-4.1375	0.00421473
	NM_011954	Prl2c4	-4.63129	0.00682709		NM_015764	Greb1	-1.81066	0.00116563		NR_002899	Snora70	-4.09003	0.303047
	NM_022315	Smoc2	-4.62065	0.00201188		NM_010305	Gnai1	-4.46956	0.00119684		NM_011474	Sprr2h	-4.08161	0.0118251
	NM_011339	Il8	-4.61094	0.00236249		NM_144903	Aldob	-3.23233	0.00122475		NM_025429	Serpinb1a	-4.06833	0.00276483
	NR_028563	Snord96a	-4.56146	0.65304		NM_001081298	Lphn2	-1.89005	0.00122475		NM_001201470	Papss2	-4.03284	0.00421473
	NR_035503	Mir1982	-4.51374	0.65304		NM_013454	Abca1	-2.45903	0.00126407		NM_001177652	Gm5886	-4.0327	0.00398263
	NM_025393	S100a14	-4.48939	0.0283486		NM_023517	Tnfsf13	-2.15338	0.00132992		NM_009037	Rcn1	-4.0052	0.00333279
	NM_009930	Col3a1	-4.46564	0.00363266		NM_028087	Gcnt3	-1.8131	0.00132992		NM_025610	Asrgl1	-3.94782	0.00450226
	NM_177320	Pik3r5	-4.40758	0.00201188		NM_001045532	Prl2c1	-3.91075	0.00136248		NM_009903	Cldn4	-3.9424	0.00705994
	NM_001177652	Gm5886	-4.38148	0.00294863		NM_010008	Cyp2j6	-3.22354	0.00145577		NM_011146	Pparg	-3.91756	0.00468114
	NM_007472	Aqp1	-4.35486	0.00552973		NM_030174	Mctp1	-2.76061	0.00145577		NM_001033458	Gm1673	-3.89175	0.00428075
	NM_001201470	Papss2	-4.31469	0.00201188		NM_001008700	Il4ra	-2.52144	0.00145577		NM_025634	2310042E22Rik	-3.88368	0.0078616
	NM_025378	Ifitm3	-4.29178	0.00671205		NM_133832	Rdh10	-1.82318	0.00145577		NM_007843	Defb1	-3.84343	0.00134527
	NM_010762	Mal	-4.27912	0.00485949		NM_028794	Nudt9	-1.63019	0.00145577		NM_028236	Ceacam18	-3.82021	0.00705859
	NM_007769	Dmbt1	-4.21219	0.00682709		NM_175406	Atp6v0d2	-3.86986	0.00160932		NM_175406	Atp6v0d2	-3.78298	0.00192521
	NM_001081324	Neto2	-4.20697	0.00524895		NM_010573	Irx1	-3.58692	0.00160932		NM_008047	Fstl1	-3.73814	0.00311018
	NM_001099217	Ly6c2	-4.13106	0.00294863		NM_206535	Cd200r2	-3.32435	0.00160932		NM_008670	Naip1	-3.71366	0.00306515
	NM_177101	Mettl20	-4.12964	0.00593826		NM_009523	Wnt4	-2.73546	0.00160932		NM_010739	Muc13	-3.66062	0.00730778
	NM_009994	Cyp1b1	-4.09715	0.00879388		NM_016762	Matn2	-2.66843	0.00160932		NM_011595	Timp3	-3.65707	0.00306515
	NM_175074	Hmgn3	-4.09407	0.0201378		NM_001112798	Slc8a1	-2.15226	0.00160932		NM_145732	Ctnna2	-3.6486	0.00421473
	NM_010305	Gnai1	-4.09114	0.00607675		NM_028375	Cxx1c	-2.05723	0.00160932		NM_022315	Smoc2	-3.62778	0.00622197
	NM_008597	Mgp	-4.04442	0.0334799		NM_023788	Mageh1	-3.64341	0.00163119		NM_026728	Echdc2	-3.61861	0.00555597
	NM_152808	Slc44a2	-4.04134	0.0208995		NM_008150	Gpc4	-3.10101	0.00163119		NR_035445	Mir1894	-3.61385	0.646465
	NM_001112725	Aldh3a1	-4.00977	0.00647987		NM_027837	Isx	-1.85723	0.00163119		NM_011954	Prl2c4	-3.53816	0.176055
	NM_026439	Ccdc80	-4.00117	0.00294863		NM_019437	Rfk	-1.66491	0.00170819		NR_029745	Mir29c	-3.52263	0.646465
	NM_011578	Tgfbr3	-3.96437	0.00294863		NM_207624	Ace	-2.80068	0.0017178		NM_008871	Serpine1	-3.49231	0.0117889
	NM_001146351	Ephb6	-3.93134	0.0464138		NM_013473	Anxa8	-1.92338	0.00172329		NR_030576	Mir568	-3.46815	0.646465
	NM_007506	Atp5g1	-3.93045	0.0120178		NM_013505	Dsc2	-4.7751	0.00183575		NM_001037915	Ripply1	-3.46222	0.00655579
	NM_175406	Atp6v0d2	-3.93028	0.00176699		NM_028307	Tdrkh	-2.01547	0.00183575		NM_010584	Itln1	-3.45142	0.0150091
	NM_001033304	5330417C22Rik	-3.90005	0.00833021		NM_007843	Defb1	-3.81809	0.00189012		NM_010345	Grb10	-3.4446	0.00578895
	NM_025634	2310042E22Rik	-3.89918	0.00909205		NM_145732	Ctnna2	-3.74029	0.00190679		NM_138304	Calml4	-3.42805	0.00114987
	NM_011254	Rbp1	-3.89208	0.00790201		NM_021877	Hr	-2.63902	0.00190679		NM_001034859	Gm4841	-3.41316	0.00111022
	NM_001033458	Gm1673	-3.89175	0.00524895		NM_020026	B3galnt1	-1.95857	0.00190679		NM_001102404	Acp5	-3.40449	0.0112676
	NM_009888	Cfh	-3.86622	0.00294863		NM_011076	Abcb1a	-3.3398	0.00191764		NM_177101	Mettl20	-3.35109	0.00560852
	NM_019753	Cdh17	-3.85449	0.0141531		NM_010582	Itih2	-2.00887	0.00193993		NM_025779	Ccdc109b	-3.34656	0.00192521
	NM_007843	Defb1	-3.84343	0.00176699		NM_025610	Asrgl1	-3.72819	0.00194447		NM_021540	Rnf130	-3.34517	0.00421473
	NM_173739	Galnt18	-3.83398	0.00294863		NM_001037915	Ripply1	-5.16995	0.00194562		NM_203320	Cxcl3	-3.30808	0.00166351
	NM_010574	Irx2	-3.81135	0.00432271		NM_053195	Slc24a3	-2.13903	0.0019748		NR_029743	Mir26b	-3.26558	0.646465
	NM_019631	Tmem45a	-3.80688	0.016226		NM_011118	Prl2c3	-6.18554	0.00198809		NM_001102468	Calml4	-3.2446	0.00708805
	NM_029620	Pcolce2	-3.78993	0.0102046		NM_010917	Nid1	-4.32796	0.00201576		NM_144903	Aldob	-3.19741	0.00619979
	NM_027227	Glod5	-3.7834	0.0106063		NM_011595	Timp3	-3.86676	0.00202387		NM_001013753	Pcdh17	-3.185	0.00192521
	NM_026122	Hmgn3	-3.77171	0.0259676		NM_177346	Gpr149	-2.98929	0.00202387		NM_181584	Gab3	-3.17156	0.00999198
	NM_008047	Fstl1	-3.76446	0.00349882		NM_010180	Fbln1	-2.47706	0.00202387		NM_206535	Cd200r2	-3.14447	0.00303359
	NM_145732	Ctnna2	-3.75418	0.00294863		NM_009994	Cyp1b1	-4.20576	0.0020497		NM_013654	Ccl7	-3.13142	0.00880526
	NM_028799	Tgm5	-3.75015	0.00278431		NM_146126	Sord	-2.23378	0.0020497		NM_023279	Tubb3	-3.13063	0.00430405
	NM_019645	Pkp1	-3.73743	0.00505578		NM_007761	Crcp	-1.72418	0.0020497		NM_134066	Akr1c18	-3.1262	0.00458556
	NM_010917	Nid1	-3.7349	0.00385628		NM_011578	Tgfbr3	-3.24947	0.00210232		NM_177320	Pik3r5	-3.1122	0.00626564
	NM_001136086	Dpysl3	-3.66868	0.00752912		NM_009893	Chrd	-3.15464	0.00210232		NM_008150	Gpc4	-3.09039	0.00192521
	NM_138751	Tmem47	-3.66851	0.00432271		NM_008607	Mmp13	-2.51063	0.00210232		NM_145449	Ifi27l2b	-3.08611	0.00168302
	NM_198885	Scx	-3.63291	0.0176801		NM_011435	Sod3	-1.7894	0.00210232		NM_011851	Nt5e	-3.06734	0.00813543
	NM_010573	Irx1	-3.61599	0.00294863		NM_183183	Gprin3	-2.75055	0.00219768		NM_175540	Eda2r	-3.06132	0.00560126
	NM_025655	Tmigd1	-3.59057	0.0075488		NM_028882	Sema3d	-3.20665	0.00221452		NM_177355	Plcxd3	-3.05641	0.00789276
	NM_008528	Blnk	-3.56387	0.00715945		NM_013875	Pde7b	-1.66403	0.00222566		NR_037217	Mir2861	-3.04914	0.772077
	NM_019804	B4galt4	-3.54017	0.00772307		NM_026439	Ccdc80	-3.95312	0.00223346		NM_010266	Gda	-3.03827	0.0029792
	NM_028882	Sema3d	-3.53061	0.00176699		NM_011443	Sox2	-3.36282	0.00223346		NM_008181	Gsta1	-3.03285	0.00168302
	NR_029745	Mir29c	-3.52263	0.65304		NM_010882	Ndn	-3.25015	0.00223346		NM_008176	Cxcl1	-3.03046	0.00791685
	NM_025429	Serpinb1a	-3.48846	0.0085196		NM_029880	Ptgr2	-3.15602	0.00223346		NM_028799	Tgm5	-3.03034	0.00791685
	NR_030576	Mir568	-3.46815	0.65304		NM_199468	Zcchc5	-3.08792	0.00223346		NM_029803	Ifi27l2a	-3.02367	0.00514571
	NM_010345	Grb10	-3.4446	0.00723823		NM_016861	Pdlim1	-2.92441	0.00223346		NM_009228	Snta1	-3.01262	0.00560852
	NM_011118	Prl2c3	-3.42944	0.00717082		NM_010158	Khdrbs3	-2.48819	0.00223346		NM_028804	Ccdc3	-3.00671	0.00723934
	NM_001034859	Gm4841	-3.42398	0.00142617		NM_001163144	Pcsk5	-2.36785	0.00223346		NM_177346	Gpr149	-3.00061	0.00192521
	NM_031191	Prl2c2	-3.41912	0.00999909		NM_134096	Fam19a5	-2.10074	0.00223346		NM_001013770	Lipo1	-2.99019	0.00639077
	NM_016873	Wisp2	-3.41066	0.00699656		NM_016778	Bok	-1.63621	0.00223346		NM_026439	Ccdc80	-2.98301	0.00680543
	NM_010584	Itln1	-3.41056	0.01845		NM_026405	Rab32	-3.30733	0.00227776		NM_019946	Mgst1	-2.97564	0.00303359
	NM_011146	Pparg	-3.40858	0.0698433		NM_016866	Stk39	-2.86683	0.00232182		NM_207657	5031410I06Rik	-2.96324	0.00655579
	NM_001204233	Spp1	-3.40502	0.0236915		NM_027455	Qpct	-2.80111	0.00232182		NM_018804	Syt11	-2.94663	0.00146308
	NM_001102404	Acp5	-3.40453	0.0134885		NM_134109	Ildr1	-1.97657	0.00232182		NM_026301	Rnf125	-2.94404	0.0086231
	NM_145459	Zfp503	-3.40313	0.00669149		NM_001081750	Zfp664	-1.76714	0.00232182		NM_009647	Ak4	-2.9376	0.0209808
	NM_020519	Slurp1	-3.38522	0.0159974		NM_010408	Hcn1	-1.64605	0.00232182		NM_020616	Akip1	-2.92774	0.00658867
	NM_010330	Emb	-3.38416	0.00529052		NM_008885	Pmp22	-5.3237	0.00232616		NM_010276	Gem	-2.92734	0.00755247
	NM_023279	Tubb3	-3.32955	0.00515208		NM_133186	Steap3	-3.00357	0.00232616		NM_001243092	Gm3776	-2.91206	0.00421473
	NM_206535	Cd200r2	-3.32435	0.00278431		NM_008179	Gspt2	-2.4584	0.00232646		NM_207649	Rcan2	-2.89746	0.00415719
	NM_021457	Fzd1	-3.31657	0.00547989		NM_010266	Gda	-5.74075	0.00233861		NM_001031664	Nudt10	-2.89408	0.00570783
	NM_207649	Rcan2	-3.29342	0.0086133		NM_031191	Prl2c2	-6.02	0.00235303		NM_021327	Tnip1	-2.88347	0.243852
	NM_001002927	Penk	-3.29048	0.00682709		NM_025949	Rps6ka6	-2.4362	0.00235303		NM_023622	Rgl3	-2.86994	0.00519874
	NM_144903	Aldob	-3.28851	0.00176699		NM_009930	Col3a1	-4.41727	0.00235871		NM_009994	Cyp1b1	-2.85916	0.00502688
	NR_029743	Mir26b	-3.26558	0.65304		NM_138751	Tmem47	-3.6889	0.00235871		NM_011891	Sgcd	-2.85748	0.00660291
	NM_008570	Mcpt1	-3.26507	0.00584141		NM_138742	Nap1l3	-1.71498	0.00235871		NM_001114322	Cdhr5	-2.85545	0.0115706
	NM_009468	Dpysl3	-3.26146	0.0127148		NM_177378	Rnf150	-2.94637	0.00237548		NM_010231	Fmo1	-2.84999	0.00951489
	NM_010882	Ndn	-3.25015	0.00388219		NM_011075	Abcb1b	-2.33592	0.00237548		NM_001204165	Rapgef4	-2.83951	0.00544641
	NM_011311	S100a4	-3.23411	0.00499416		NM_027519	Medag	-2.9944	0.00241586		NR_035492	Mir1966	-2.829	0.646465
	NM_001013753	Pcdh17	-3.21702	0.00142617		NM_009255	Serpine2	-2.98538	0.0024245		NM_010305	Gnai1	-2.81581	0.00421473
	NM_008409	Itm2a	-3.18512	0.00605574		NM_001122893	Fyn	-1.92068	0.00247203		NM_001206684	2610528A11Rik	-2.81436	0.0357751
	NM_029881	Tmem200a	-3.18244	0.012442		NM_008343	Igfbp3	-2.15699	0.00248617		NM_025478	Isoc1	-2.7954	0.00415719
	NM_025610	Asrgl1	-3.16668	0.00691421		NM_032418	Dmpk	-2.26658	0.00253075		NM_009255	Serpine2	-2.78416	0.00342927
	NM_008150	Gpc4	-3.15207	0.00176699		NM_172709	Otop1	-1.7907	0.00253075		NM_001161433	Eda2r	-2.78191	0.0129043
	NM_001110846	Cacna2d1	-3.14312	0.112837		NM_026058	Cers4	-1.82213	0.00253837		NM_009264	Sprr1a	-2.78113	0.00925346
	NM_009808	Casp12	-3.09846	0.00607675		NM_001081082	Alpi	-3.9348	0.00255837		NM_011019	Osmr	-2.77731	0.00975337
	NM_175540	Eda2r	-3.09171	0.00922624		NM_021457	Fzd1	-2.13396	0.00263054		NM_011443	Sox2	-2.76963	0.00848219
	NM_172496	Cobl	-3.0891	0.00262835		NM_008378	Impact	-4.45719	0.00271161		NM_016861	Pdlim1	-2.74498	0.00366113
	NM_026405	Rab32	-3.08535	0.00477149		NM_019946	Mgst1	-5.63193	0.00273142		NM_010863	Myo1b	-2.73206	0.0168907
	NM_181852	Prl2c5	-3.07503	0.0075488		NM_181852	Prl2c5	-4.24206	0.00273142		NM_009808	Casp12	-2.7305	0.00705859
	NM_009152	Sema3a	-3.07393	0.0259676		NM_009888	Cfh	-3.85995	0.00289492		NM_011333	Ccl2	-2.72536	0.0310932
	NM_024263	Mxra8	-3.05878	0.0119497		NM_033612	Cela1	-2.06646	0.00289492		NM_028882	Sema3d	-2.71749	0.00116153
	NM_153484	Tef	-3.05664	0.0749474		NM_008670	Naip1	-2.64629	0.00292733		NR_040736	4930461G14Rik	-2.70606	0.0146076
	NM_010288	Gja1	-3.04663	0.0146424		NM_010151	Nr2f1	-2.76665	0.00294085		NM_027998	Cldn23	-2.70573	0.0080267
	NM_028236	Ceacam18	-3.03744	0.00919394		NM_008047	Fstl1	-3.7153	0.00294238		NM_021431	Nudt11	-2.70532	0.00705994
	NR_002897	Snora64	-3.02354	0.689426		NM_022018	Fam129a	-1.86147	0.00295057		NM_001164787_dup1	-	-2.7001	0.00695156
	NM_181584	Gab3	-3.0232	0.0154282		NM_203320	Cxcl3	-1.90343	0.00298626		NM_001164787	Sprr2a2	-2.69996	0.00719703
	NM_001013770	Lipo1	-3.0174	0.00669149		NM_178679	Zfp365	-2.09414	0.00306561		NM_001142804	Acss3	-2.65405	0.00314004
	NM_133990	Il13ra1	-3.01085	0.0175893		NM_010930	Nov	-5.42888	0.00307856		NM_031191	Prl2c2	-2.65353	0.00481205
	NM_011474	Sprr2h	-3.01081	0.00669149		NM_008548	Man1a	-1.65192	0.00315723		NM_009636	Aebp1	-2.64049	0.0147446
	NM_177346	Gpr149	-3.00629	0.00176699		NM_019645	Pkp1	-3.70248	0.003217		NM_016846	Rgl1	-2.62221	0.00420127
	NM_011477	Sprr2k	-3.00286	0.00607675		NM_146578	Olfr1033	-2.00709	0.00325998		NM_021329	Rangrf	-2.60919	0.0038802
	NM_010276	Gem	-2.99754	0.00870826		NM_007769	Dmbt1	-4.4995	0.00327156		NM_172706	9330182L06Rik	-2.59001	0.00689908
	NM_028804	Ccdc3	-2.97532	0.00851013		NM_031161	Cck	-4.64227	0.00328678		NM_153138	Wipf1	-2.58668	0.00114987
	NM_177378	Rnf150	-2.96944	0.00423767		NM_011146	Pparg	-3.98302	0.00330112		NM_010741	Ly6c1	-2.57745	0.014832
	NM_007436	Aldh3a1	-2.96007	0.0176519		NM_173739	Galnt18	-3.69768	0.00330303		NM_027519	Medag	-2.5375	0.00600301
	NM_207657	5031410I06Rik	-2.94445	0.00790201		NM_001081324	Neto2	-3.26015	0.00330303		NM_175519	Kctd8	-2.52671	0.00544069
	NR_028546	Snora7a	-2.93448	0.00450786		NM_027221	Krtcap3	-2.19658	0.00330303		NM_013467	Aldh1a1	-2.52625	0.00421473
	NM_001008700	Il4ra	-2.93339	0.00752912		NM_015775	Tmprss2	-2.09237	0.00330383		NM_011118	Prl2c3	-2.5137	0.00668081
	NM_198622	H1fx	-2.92555	0.025225		NM_029935	Chst15	-2.97094	0.00335412		NR_030479	Mir697	-2.50651	0.646465
	NM_027519	Medag	-2.91692	0.00311682		NM_009900	Clcn2	-1.81501	0.00337629		NM_010180	Fbln1	-2.50559	0.00276483
	NM_008380	Inhba	-2.91303	0.0103803		NM_011723	Xdh	-2.6338	0.00339731		NM_001112744	Arhgef16	-2.49415	0.0104607
	NM_009369	Tgfbi	-2.90177	0.00607675		NM_023395	Wfdc1	-4.08212	0.00342581		NM_022316	Smoc1	-2.4877	0.00628726
	NM_016861	Pdlim1	-2.8943	0.00537365		NM_010199	Fgf12	-1.78163	0.00342581		NM_028243	Prcp	-2.47447	0.00688529
	NM_001198792	Ak1	-2.89311	0.020535		NM_008528	Blnk	-4.11135	0.00344931		NM_001170954	A4galt	-2.46796	0.0843421
	NM_028341	Ttc39c	-2.87775	0.00840584		NM_001163243	Fis1	-1.78942	0.00345398		NM_001205385	Actr3	-2.46402	0.456082
	NM_009430	Prss2	-2.86997	0.0101641		NM_009369	Tgfbi	-2.85386	0.00347334		NM_015819	Hs6st2	-2.46123	0.00749382
	NM_013654	Ccl7	-2.85829	0.00949161		NM_009078	Rpl19	-2.09901	0.0034823		NR_038186	0610007N19Rik	-2.46119	0.0205617
	NM_013598	Kitl	-2.84952	0.0163054		NM_007855	Twist2	-2.86395	0.00350591		NM_001164806	Bend4	-2.4602	0.00808433
	NM_008670	Naip1	-2.84383	0.0146424		NM_001003911	Adamts7	-1.91517	0.00354207		NM_013731	Sgk2	-2.45921	0.0106016
	NM_001045532	Prl2c1	-2.84144	0.00230057		NM_011954	Prl2c4	-4.66285	0.00360726		NM_172777	Gbp9	-2.45642	0.00599371
	NM_009523	Wnt4	-2.83262	0.00408748		NM_024124	Hdac9	-2.08893	0.00360726		NM_008885	Pmp22	-2.42714	0.00316175
	NM_177355	Plcxd3	-2.83209	0.0102046		NM_001164787	Sprr2a2	-2.37581	0.00361727		NM_181852	Prl2c5	-2.42376	0.00613764
	NR_035492	Mir1966	-2.829	0.65304		NM_010739	Muc13	-3.13487	0.00368936		NM_001136089	Anxa10	-2.42163	0.0118806
	NM_183183	Gprin3	-2.82845	0.00396085		NM_001164787_dup1	-	-2.38028	0.00368936		NM_001081050	Pard3b	-2.41695	0.00329498
	NM_175165	Tprg	-2.81905	0.0142303		NM_010016	Cd55	-2.04559	0.00368936		NR_037589	Rbm7	-2.4088	0.0109769
	NM_001161433	Eda2r	-2.80757	0.0147519		NM_178669	Clrn3	-1.87892	0.00371358		NM_001161422	Ikbkg	-2.4028	0.0674548
	NM_199468	Zcchc5	-2.80638	0.00396331		NM_207650	Dtna	-1.64726	0.00372476		NM_177068	Olfml2b	-2.39906	0.00775514
	NM_026514	Cdc42ep3	-2.79844	0.0022995		NM_028957	Hyal5	-1.72985	0.0037814		NM_011702	Vip	-2.38789	0.01643
	NM_018802	Syt8	-2.77805	0.00632829		NM_010330	Emb	-2.73327	0.00379302		NM_013605	Muc1	-2.38608	0.0146083
	NM_001031664	Nudt10	-2.7685	0.0106063		NM_029881	Tmem200a	-3.65993	0.00381102		NM_133990	Il13ra1	-2.37859	0.0088013
	NR_038186	0610007N19Rik	-2.76275	0.0145433		NM_176921	6030419C18Rik	-2.55816	0.00381102		NM_177741	Ppp1r3b	-2.36994	0.0124284
	NM_007823	Cyp4b1	-2.76089	0.0143377		NM_001002927	Penk	-2.52843	0.00381102		NM_028087	Gcnt3	-2.36507	0.00276483
	NR_037217	Mir2861	-2.76017	0.857398		NM_008570	Mcpt1	-2.61651	0.00381158		NM_178669	Clrn3	-2.35365	0.00989553
	NM_001136089	Anxa10	-2.7582	0.0122601		NM_144878	Fmo4	-1.68591	0.00381849		NM_001172424	Dhrs3	-2.35264	0.0256622
	NM_146007	Col6a2	-2.75418	0.0146035		NM_198425	Eid2	-1.88357	0.00382167		NR_002901	Snora68	-2.34174	0.847805
	NM_001166596	Eif5a	-2.75077	0.078531		NR_033136	Atf5	-1.89512	0.00386363		NM_001098172	Pcdh10	-2.33681	0.00721041
	NM_033602	Peli2	-2.74697	0.00723823		NM_028799	Tgm5	-3.59926	0.00386667		NM_176073	Cpq	-2.2961	0.00701191
	NM_001003405	Try5	-2.74619	0.0182873		NM_145459	Zfp503	-3.39516	0.0038811		NM_001033304	5330417C22Rik	-2.29531	0.0164171
	NM_029346	Dynap	-2.73789	0.0146424		NM_010110	Efnb1	-2.39883	0.00391078		NM_009468	Dpysl3	-2.2907	0.0303336
	NM_138304	Calml4	-2.72094	0.00201188		NM_001204165	Rapgef4	-2.83949	0.00391952		NM_133775	Il33	-2.28709	0.184097
	NM_028389	Tmem219	-2.7209	0.256005		NM_146260	Tmie	-2.44654	0.00391952		NM_019738	Nupr1	-2.28606	0.00266094
	NM_009255	Serpine2	-2.72082	0.0085196		NM_001013770	Lipo1	-2.94089	0.00399583		NM_001136086	Dpysl3	-2.28411	0.00715052
	NM_001242349	Ano1	-2.71746	0.309147		NM_175519	Kctd8	-2.52079	0.00399583		NM_001099217	Ly6c2	-2.28023	0.0108792
	NM_010231	Fmo1	-2.70644	0.0106063		NM_010220	Fkbp5	-1.88093	0.00405121		NM_001242349	Ano1	-2.27903	0.266821
	NM_001146058	Acot7	-2.7033	0.113655		NM_001039934	Map2	-1.91977	0.00405289		NM_001164724	Il33	-2.27722	0.0469238
	NM_009636	Aebp1	-2.68929	0.016026		NM_181748	Ffar4	-3.06508	0.00405819		NM_028069	Cdhr5	-2.27246	0.0139967
	NM_001136077	Enpp2	-2.68638	0.0075488		NM_011474	Sprr2h	-5.1548	0.00408484		NM_007398	Ada	-2.27214	0.0127058
	NM_021431	Nudt11	-2.67778	0.00851013		NM_133990	Il13ra1	-4.1864	0.00408484		NM_001045532	Prl2c1	-2.25214	0.00306515
	NM_011520	Sdc3	-2.67077	0.0085196		NM_001111044	Serpinh1	-3.71824	0.00408484		NM_008778	Pak3	-2.24813	0.0100433
	NR_029739	Mir22	-2.65922	0.65304		NM_021568	Pcbp3	-3.38025	0.00408484		NR_034050	Snora44	-2.2363	0.646465
	NM_173426	Fam110b	-2.65742	0.0134497		NM_175540	Eda2r	-3.30333	0.00408484		NM_009430	Prss2	-2.23412	0.00774013
	NM_011349	Sema3f	-2.64298	0.00851013		NM_001042592	Arrdc4	-3.05429	0.00408484		NM_181541	Caprin2	-2.2307	0.00774013
	NM_001198912	Arhgef2	-2.63001	0.0111434		NM_009778	C3	-1.61886	0.00408484		NM_023158	Cxcl16	-2.2294	0.00519874
	NR_040736	4930461G14Rik	-2.61485	0.0186365		NM_053142	Pcdhb17	-1.95812	0.00409204		NM_007506	Atp5g1	-2.22409	0.431432
	NM_021329	Rangrf	-2.60691	0.00450853		NM_026954	Tusc1	-3.48865	0.00410692		NM_001205367	2019-09-07	-2.2208	0.642151
	NM_027998	Cldn23	-2.60669	0.00740514		NM_178924	Upk1b	-2.08898	0.00410692		NM_001033141	Ecscr	-2.20495	0.00802987
	NM_009154	Sema5a	-2.60067	0.0107646		NM_030704	Hspb8	-2.75282	0.00415735		NM_173426	Fam110b	-2.19528	0.0080267
	NM_023785	Ppbp	-2.5988	0.0102046		NM_023113	Aspa	-2.09812	0.00415735		NM_011173	Pros1	-2.19254	0.0057372
	NR_027704	Svip	-2.59512	0.0139451		NM_031198	Tfec	-1.83924	0.00415735		NM_009154	Sema5a	-2.176	0.0108791
	NM_172706	9330182L06Rik	-2.59417	0.00833021		NM_153104	Phospho1	-1.69048	0.00415735		NM_028643	Micu2	-2.17433	0.00589291
	NM_011723	Xdh	-2.59365	0.00547989		NM_178725	Lrrc4c	-2.20056	0.00416206		NM_001122899	Lepr	-2.16955	0.00670178
	NM_010906	Nfix	-2.59167	0.0839874		NM_027998	Cldn23	-2.69742	0.00418149		NM_001161838	Ptprr	-2.16446	0.0137478
	NM_011244	Rarg	-2.59025	0.0235408		NM_010298	Glrb	-2.20285	0.00418149		NM_001112798	Slc8a1	-2.15632	0.00192521
	NM_001102468	Calml4	-2.58877	0.00403564		NM_008952	Pipox	-1.95877	0.00418149		NM_007883	Dsg2	-2.14769	0.00760738
	NM_201245	Mprip	-2.58804	0.0134885		NM_019939	Mpp6	-1.87607	0.00418149		NM_026122	Hmgn3	-2.14367	0.0864868
	NM_019939	Mpp6	-2.58447	0.00377049		NM_001031664	Nudt10	-2.89466	0.00420134		NM_001164197	Mmp19	-2.11823	0.0841811
	NM_009263	Spp1	-2.57983	0.0197086		NM_010723	Lmo4	-2.03729	0.00422753		NM_027570	Ldhd	-2.10586	0.00757576
	NM_027399	Steap1	-2.55403	0.00718447		NM_001136086	Dpysl3	-3.62379	0.00423728		NM_025815	Cpne8	-2.10543	0.00551032
	NM_175519	Kctd8	-2.54785	0.00662463		NM_001170641	Rufy4	-2.25359	0.00425638		NM_211138	Pcyt1b	-2.10374	0.0929315
	NM_001243073	Sema3a	-2.54785	0.0180472		NM_009808	Casp12	-2.8087	0.00426529		NM_007446	Amy1	-2.10344	0.000334237
	NM_001159905	Zfand2b	-2.54629	0.21154		NM_010231	Fmo1	-3.47436	0.00429332		NM_009789	S100g	-2.10089	0.0277253
	NM_001177888	Cacna1g	-2.53253	0.0306742		NM_019804	B4galt4	-3.38347	0.00430317		NM_134068	Dusp22	-2.09833	0.0225467
	NM_175429	Kctd12b	-2.52909	0.00752912		NM_001099217	Ly6c2	-2.02476	0.00430317		NM_010738	Ly6a	-2.09455	0.0108761
	NM_010158	Khdrbs3	-2.51982	0.00294863		NR_001463	Xist	-5.31138	0.00430691		NM_011339	Il8	-2.0936	0.00502986
	NM_010197	Fgf1	-2.5191	0.00477149		NM_019521	Gas6	-1.76177	0.00430691		NM_008182	Gsta2	-2.08537	0.0144888
	NM_027221	Krtcap3	-2.5152	0.00726509		NM_010345	Grb10	-3.42956	0.00434054		NM_024124	Hdac9	-2.08423	0.00509561
	NM_008630	Mt2	-2.50812	0.0278021		NM_198683	Celf1	-2.69923	0.00434054		NM_001163328	Ralyl	-2.08349	0.0239482
	NR_030479	Mir697	-2.50651	0.65304		NM_021459	Isl1	-1.88419	0.00434054		NM_027227	Glod5	-2.08305	0.0171346
	NM_001081082	Alpi	-2.49929	0.0075488		NM_025468	Sec11c	-1.83894	0.00434054		NM_207624	Ace	-2.0679	0.00303359
	NM_022316	Smoc1	-2.49879	0.0075488		NM_146131	Pbxip1	-3.26181	0.00434215		NR_030756	Mir423	-2.06465	0.646465
	NM_030704	Hspb8	-2.49623	0.00575717		NM_007752	Cp	-2.06974	0.00434215		NR_030465	Mir692-1	-2.06465	0.646465
	NM_001164055	Pkig	-2.49448	0.203331		NM_018804	Syt11	-1.69144	0.00434821		NM_019511	Ramp3	-2.05827	0.00694199
	NM_008607	Mmp13	-2.47947	0.00267545		NM_007651	Cd53	-1.77543	0.00435464		NM_009378	Thbd	-2.05798	0.00660291
	NM_173781	Rab6b	-2.47241	0.00682709		NM_020616	Akip1	-2.9521	0.00446448		NM_026418	Rgs10	-2.05368	0.0213107
	NM_011658	Twist1	-2.47234	0.0075488		NM_013476	Ar	-2.02268	0.00450197		NM_153507	Cpne2	-2.05108	0.00996764
	NR_034049	Snora52	-2.47062	0.65304		NM_008597	Mgp	-4.07124	0.00452039		NM_010151	Nr2f1	-2.03755	0.00619979
	NM_013473	Anxa8	-2.46238	0.00201188		NM_022316	Smoc1	-2.48806	0.00452068		NM_016873	Wisp2	-2.03714	0.00361585
	NM_001204202	Spp1	-2.46141	0.0329207		NM_001164488	Wars	-2.2857	0.00453248		NM_013534	Leprel2	-2.03548	0.0132178
	NM_198683	Celf1	-2.44413	0.167359		NM_027834	9130008F23Rik	-1.92905	0.00453248		NM_001122660	Gm10639	-2.03438	0.00421473
	NM_001110843	Cacna2d1	-2.44084	0.0464138		NM_146007	Col6a2	-3.21312	0.00457849		NM_011670	Uchl1	-2.03285	0.00878292
	NM_028261	Tmem173	-2.43003	0.01452		NM_001043355	Map6	-2.02999	0.00463494		NM_001204129	C1qtnf1	-2.03219	0.158469
	NM_007554	Bmp4	-2.42542	0.00691421		NM_025429	Serpinb1a	-3.14804	0.00466739		NM_148938	Slc1a3	-2.02954	0.00421473
	NM_144551	Trib2	-2.41064	0.0115731		NM_009518	Wnt10a	-2.35604	0.00466739		NM_175074	Hmgn3	-2.02886	0.0659602
	NR_038073	Snhg4	-2.40757	0.0136304		NM_008486	Anpep	-2.26011	0.00466739		NM_023277	Jam3	-2.02778	0.0149619
	NM_207624	Ace	-2.39435	0.00230057		NM_001122899	Lepr	-2.15683	0.00466739		NM_033593	Pcdhga10	-2.02443	0.0127857
	NM_018804	Syt11	-2.38935	0.00851013		NM_009180	St6galnac2	-1.8275	0.00471208		NM_176832	Spire1	-2.02386	0.0236009
	NM_176921	6030419C18Rik	-2.3849	0.00294863		NM_207657	5031410I06Rik	-2.98798	0.00471626		NM_001025600	Cadm1	-2.01919	0.0269261
	NM_019959	C1qtnf1	-2.38374	0.0330258		NM_009903	Cldn4	-3.38677	0.00473405		NM_016674	Cldn1	-2.01815	0.00934286
	NM_177161	P4ha3	-2.383	0.0138002		NM_001033458	Gm1673	-2.90815	0.00479112		NM_146007	Col6a2	-1.99816	0.00773207
	NM_001112744	Arhgef16	-2.38199	0.0145135		NM_172777	Gbp9	-2.13241	0.00479112		NM_001168229	Morf4l2	-1.99011	0.137888
	NM_001163144	Pcsk5	-2.38094	0.00384243		NM_023268	Qsox1	-1.91402	0.00479112		NM_013476	Ar	-1.98874	0.00627302
	NM_152803	Hpse	-2.37951	0.0103803		NM_012000	Cln8	-1.6562	0.00479112		NM_001109972	Sec61g	-1.98774	0.512671
	NM_018784	St3gal6	-2.37222	0.011988		NM_011243	Rarb	-1.68556	0.00482068		NM_032394	Myo7b	-1.98432	0.00774013
	NM_001122596	A630033H20Rik	-2.37141	0.0149117		NM_021431	Nudt11	-2.70588	0.00490906		NM_153574	Fam13a	-1.98398	0.0147096
	NM_010742	Ly6d	-2.36893	0.0114583		NM_013920	Hnf4g	-2.66303	0.00490912		NM_008371	Il7	-1.98093	0.0146822
	NM_213616	Atp2b4	-2.36279	0.00363266		NM_001243073	Sema3a	-2.72916	0.00490988		NM_020026	B3galnt1	-1.98016	0.00276483
	NM_011019	Osmr	-2.35292	0.0148021		NM_025492	1700020L24Rik	-2.128	0.00490988		NM_001109990	-	-1.9712	0.0178159
	NM_001098172	Pcdh10	-2.35073	0.0085196		NM_033578	Pcdhgb6	-1.7387	0.00490988		NM_001146287	Cables1	-1.97056	0.0431256
	NM_011670	Uchl1	-2.3501	0.0120703		NM_172412	Gpc2	-1.94987	0.00492417		NM_017369	Gabre	-1.96514	0.0158232
	NR_033336	Snora23	-2.34277	0.0635639		NM_033073	Krt7	-5.88353	0.00498172		NM_198425	Eid2	-1.96235	0.00715052
	NM_011580	Thbs1	-2.33692	0.00607675		NM_172706	9330182L06Rik	-2.5947	0.00498172		NM_008768	Orm1	-1.96149	0.030984
	NM_009893	Chrd	-2.33354	0.00709064		NM_011491	Stc2	-2.44198	0.00498172		NM_020568	Plin4	-1.96085	0.0141733
	NM_176832	Spire1	-2.33097	0.0360858		NM_033575	Pcdhgb2	-2.06637	0.00498172		NM_008973	Ptn	-1.95992	0.0110344
	NM_001008543	Mxi1	-2.3212	0.203788		NM_009154	Sema5a	-3.63698	0.00502287		NM_007423	Afp	-1.9529	0.00682071
	NM_001177852	Asph	-2.31414	0.254042		NM_025703	Tceal8	-2.44927	0.00504877		NM_033146	Emc9	-1.9508	0.0217897
	NM_001135728	Sh3kbp1	-2.3031	0.0169041		NM_027884	Tns1	-2.68448	0.00506992		NM_007542	Bgn	-1.94702	0.0205419
	NM_198702	Lphn3	-2.30241	0.00408748		NM_133213	Xpnpep2	-1.83251	0.00506992		NM_001205226	Cnot1	-1.93728	0.200105
	NM_013605	Muc1	-2.3005	0.0175893		NM_011254	Rbp1	-2.91237	0.00509375		NM_207208	Clca6	-1.93345	0.0168306
	NM_011702	Vip	-2.28726	0.0199461		NM_001177652	Gm5886	-3.97199	0.00510166		NM_013870	Smtn	-1.9318	0.0132917
	NM_010265	Gcnt1	-2.28498	0.66041		NM_001146351	Ephb6	-3.31084	0.00510166		NM_008486	Anpep	-1.9304	0.00884088
	NM_029942	Prelid2	-2.28306	0.0268649		NM_010221	Fkbp10	-1.68134	0.00510166		NM_010288	Gja1	-1.9299	0.0212958
	NM_001204130	C1qtnf1	-2.28284	0.180651		NM_033270	E2f6	-2.26614	0.00518716		NM_011520	Sdc3	-1.92744	0.00952532
	NM_144828	Ppp1r1b	-2.27881	0.00800219		NM_177101	Mettl20	-3.65543	0.00519966		NM_001081029	Tmem243	-1.92225	0.00919085
	NM_028096	2010300C02Rik	-2.27778	0.00294863		NM_009933	Col6a1	-2.0094	0.00521787		NR_039577	Mir5117	-1.92214	0.646465
	NM_148938	Slc1a3	-2.27345	0.00176699		NM_008409	Itm2a	-4.37398	0.00523287		NR_033533	Gm12603	-1.91694	0.0241561
	NM_026324	Kirrel3	-2.26904	0.0482002		NM_001098172	Pcdh10	-2.34196	0.00525562		NM_011328	Sct	-1.91399	0.0440258
	NM_001146287	Cables1	-2.26744	0.0329409		NM_029620	Pcolce2	-2.89198	0.00527958		NM_011347	Selp	-1.90805	0.00394324
	NM_001204165	Rapgef4	-2.26505	0.0415585		NM_027853	Mettl7b	-1.89273	0.00530839		NM_054071	Fgfrl1	-1.90441	0.00923378
	NM_007752	Cp	-2.25925	0.0107646		NM_133914	Rasa4	-1.85533	0.00534351		NM_011607	Tnc	-1.90399	0.00508104
	NM_138671	Nadk	-2.2507	0.65304		NM_025393	S100a14	-2.1423	0.00535343		NM_008113	Arhgdig	-1.90296	0.0199861
	NM_023113	Aspa	-2.24846	0.0251502		NM_009141	Cxcl5	-5.46018	0.00536028		NM_133829	Mfsd6	-1.89699	0.00415071
	NM_027823	Arhgap42	-2.24808	0.0175893		NM_153807	Acsf2	-3.0165	0.00536193		NM_001146351	Ephb6	-1.88385	0.0118806
	NR_034050	Snora44	-2.2363	0.65304		NM_011670	Uchl1	-2.51583	0.00536193		NM_011075	Abcb1b	-1.88254	0.00560002
	NM_001163328	Ralyl	-2.23379	0.013925		NM_138304	Calml4	-2.50957	0.00536193		NM_183103	Prss46	-1.88254	0.00637306
	NM_011443	Sox2	-2.23109	0.00756803		NM_010276	Gem	-2.90614	0.00536612		NM_175276	Fhod3	-1.88232	0.00314004
	NM_011565	Tead2	-2.22944	0.0134885		NM_011565	Tead2	-2.18068	0.00537855		NM_019410	Pfn2	-1.8805	0.00884088
	NM_007855	Twist2	-2.22482	0.0214379		NM_025378	Ifitm3	-4.52337	0.00537868		NM_175541	Mum1l1	-1.87833	0.344584
	NM_010298	Glrb	-2.22263	0.006964		NM_207649	Rcan2	-3.51332	0.00537868		NM_001081641	Pitpnm3	-1.87725	0.0148696
	NM_030174	Mctp1	-2.22198	0.00685068		NM_011077	Phex	-1.69157	0.00550035		NM_027837	Isx	-1.86868	0.000538544
	NM_010180	Fbln1	-2.2219	0.00423767		NM_025634	2310042E22Rik	-3.90244	0.00558303		NM_001204130	C1qtnf1	-1.8679	0.285441
	NM_146260	Tmie	-2.2152	0.00806575		NM_152803	Hpse	-3.45895	0.00560614		NM_001163288	Susd1	-1.86711	0.00459595
	NM_001177353	Myc	-2.20604	0.042485		NM_007472	Aqp1	-4.25131	0.00564586		NM_026324	Kirrel3	-1.86661	0.203052
	NR_034051	Snora34	-2.19901	0.610252		NM_175484	Coro2b	-2.81672	0.00565768		NM_009180	St6galnac2	-1.86495	0.00660291
	NM_013920	Hnf4g	-2.19838	0.00999909		NM_008380	Inhba	-2.49821	0.00568009		NM_001201358_dup2	-	-1.8632	0.0101697
	NM_025949	Rps6ka6	-2.19802	0.00726509		NM_028341	Ttc39c	-3.32082	0.00568461		NM_177378	Rnf150	-1.86024	0.00544426
	NM_133764	Atp6v0e2	-2.19392	0.00531322		NM_021329	Rangrf	-2.54101	0.00569918		NM_177920	Serpina7	-1.85973	0.00778741
	NM_001035228	St3gal5	-2.19259	0.00997062		NM_008278	Hpgd	-5.80219	0.00570129		NM_001081204	B3galtl	-1.85957	0.00450721
	NM_007616	Cav1	-2.18263	0.063735		NM_080555	Ppap2b	-1.72143	0.00575228		NM_021459	Isl1	-1.85927	0.00570783
	NM_001103156	Steap2	-2.17636	0.00896331		NM_146103	Tmem185b	-2.55875	0.00577848		NM_009738	Bche	-1.85628	0.0107919
	NM_198865	Slitrk5	-2.16415	0.0039478		NM_173426	Fam110b	-2.54905	0.0057799		NM_172709	Otop1	-1.85466	0.0057372
	NM_001112798	Slc8a1	-2.16254	0.00230057		NM_173781	Rab6b	-1.78517	0.00579545		NM_177152	Lrig3	-1.85084	0.00871559
	NM_010662	Krt13	-2.16209	0.00735739		NM_177355	Plcxd3	-3.04563	0.00582929		NM_134109	Ildr1	-1.84706	0.00421473
	NM_001130526	Lzts2	-2.15994	0.260068		NM_023279	Tubb3	-3.12171	0.00584921		NR_028571	Snora17	-1.84442	0.646465
	NM_011076	Abcb1a	-2.15966	0.0106271		NM_010742	Ly6d	-2.75325	0.00593974		NM_172412	Gpc2	-1.84435	0.0106099
	NM_011851	Nt5e	-2.15578	0.0196616		NM_008604	Mme	-2.21573	0.00597111		NM_009621	Adamts1	-1.84181	0.00560126
	NM_008778	Pak3	-2.15572	0.0442713		NM_019686	Cib2	-2.05651	0.00597111		NM_010260	Gbp2	-1.84132	0.01691
	NM_001081029	Tmem243	-2.15492	0.0153128		NM_028176	Cda	-1.82885	0.00597111		NM_145144	Aif1l	-1.83991	0.00705859
	NM_001199116	Slc29a1	-2.1535	0.147494		NM_013654	Ccl7	-2.73812	0.00600881		NM_007823	Cyp4b1	-1.83912	0.0100422
	NM_023517	Tnfsf13	-2.15162	0.00230057		NM_010288	Gja1	-4.90438	0.00606373		NM_001161817	Myo1b	-1.83811	0.116194
	NM_053195	Slc24a3	-2.15029	0.00319443		NM_001112725	Aldh3a1	-4.46743	0.00611418		NM_019959	C1qtnf1	-1.83563	0.145505
	NM_028841	Tspan17	-2.14938	0.0119012		NM_023850	Chst1	-1.97789	0.00611418		NM_001177577	Gm1045	-1.83396	0.0361726
	NM_001098226	Tead3	-2.14741	0.0396788		NM_015744	Enpp2	-6.43991	0.00613012		NM_031198	Tfec	-1.8272	0.00630234
	NM_178725	Lrrc4c	-2.14171	0.00692384		NM_018802	Syt8	-2.19117	0.00616431		NM_008412	Ivl	-1.82229	0.014146
	NM_133213	Xpnpep2	-2.13404	0.0212315		NR_026688	2010001M06Rik	-1.76677	0.00624217		NM_013912	Apln	-1.82003	0.0299632
	NM_080555	Ppap2b	-2.13308	0.00879388		NM_001162998	Smim6	-3.20485	0.00635396		NM_011360	Sgce	-1.81616	0.00665901
	NM_008604	Mme	-2.12211	0.0112033		NM_008973	Ptn	-2.07941	0.00640915		NM_021426	Nkain4	-1.81408	0.0571701
	NM_010145	Ephx1	-2.11819	0.00886695		NM_207530	Osbpl1a	-2.12176	0.00649559		NM_134072	Akr1c14	-1.81327	0.0101311
	NM_023377	Stard5	-2.11373	0.00607675		NM_016674	Cldn1	-2.03665	0.00649653		NM_026405	Rab32	-1.81076	0.0101685
	NM_019437	Rfk	-2.11013	0.0129989		NM_011851	Nt5e	-2.40022	0.00650731		NM_001159383	Gjc1	-1.80751	0.114285
	NM_013738	Plek2	-2.10856	0.00892066		NM_009738	Bche	-2.21311	0.00651965		NM_019833	Fam69b	-1.80523	0.00884519
	NM_176848	Fbxo2	-2.10402	0.00623544		NM_001102468	Calml4	-2.16631	0.00651965		NM_011204	Ptpn13	-1.79899	0.00303359
	NM_025779	Ccdc109b	-2.10011	0.00375869		NM_001162896	4930523C07Rik	-1.69752	0.00653345		NM_007913	Egr1	-1.78959	0.0171479
	NM_001042611	-	-2.1001	0.0286549		NM_033314	Slco2a1	-1.81154	0.00654897		NM_001013824	Gm5662	-1.78583	0.00926941
	NM_001146052	Htatip2	-2.09842	0.202139		NM_145603	Ces2c	-1.63554	0.00656975		NM_009933	Col6a1	-1.78494	0.00721041
	NM_016974	Dbp	-2.09482	0.0162634		NM_001201358_dup2	-	-2.10363	0.00660053		NM_001160149	Cgref1	-1.78459	0.034754
	NM_177271	Samd5	-2.09223	0.00993975		NM_145144	Aif1l	-1.76058	0.00660053		NM_008304	Sdc2	-1.78191	0.00551032
	NM_008973	Ptn	-2.08958	0.0102221		NM_011520	Sdc3	-2.55592	0.00666669		NM_028450	Gulp1	-1.78177	0.00450721
	NM_019686	Cib2	-2.08955	0.0101958		NM_009152	Sema3a	-2.89729	0.00671789		NM_010199	Fgf12	-1.77371	0.00502986
	NM_178924	Upk1b	-2.08898	0.006963		NR_002864	Peg13	-1.65543	0.006805		NM_010801	Mlf1	-1.77125	0.0236719
	NM_011607	Tnc	-2.08703	0.00607675		NM_010762	Mal	-4.71426	0.00680514		NM_001164225	Fbxl16	-1.77051	0.00629124
	NM_001013824	Gm5662	-2.07472	0.00915084		NM_001083328	Gtpbp5	-1.95496	0.00680514		NM_001170970	Wdr33	-1.76853	0.646465
	NM_011821	Gpc6	-2.06895	0.0146734		NM_013598	Kitl	-1.76167	0.00684248		NM_022424	Fndc4	-1.76345	0.021227
	NM_172777	Gbp9	-2.06859	0.0272025		NM_027924	Pdgfd	-2.39576	0.00691256		NM_033578	Pcdhgb6	-1.7601	0.00628934
	NM_001048142	Bdnf	-2.0683	0.00898251		NM_028236	Ceacam18	-3.51033	0.00695613		NM_001190448	Ddc	-1.75938	0.00361585
	NM_134066	Akr1c18	-2.06748	0.00851013		NM_010634	Fabp5	-3.31868	0.00705916		NM_009384	Tiam1	-1.75615	0.00461833
	NM_024124	Hdac9	-2.06568	0.00638597		NM_181404	Kank1	-2.44426	0.00706939		NM_013920	Hnf4g	-1.75464	0.00965053
	NR_030756	Mir423	-2.06465	0.65304		NR_038151	2410004N09Rik	-2.0494	0.00717055		NM_019521	Gas6	-1.75334	0.00560436
	NM_007722	Cxcr7	-2.05978	0.0115989		NM_028979	Cyp2j9	-1.67374	0.00743253		NM_001130458	Tcn2	-1.75279	0.612069
	NM_023277	Jam3	-2.05789	0.0172543		NM_053147	Pcdhb22	-1.64589	0.0074463		NM_028261	Tmem173	-1.75273	0.0173187
	NM_007446	Amy1	-2.04406	0.00607675		NM_021339	Cdon	-1.80662	0.0074619		NM_178396	Car12	-1.7494	0.0296715
	NM_016674	Cldn1	-2.04275	0.0103803		NM_001173477	Speg	-1.77572	0.00752731		NM_153598	Ugt2b34	-1.74888	0.00601745
	NM_172525	Arhgap29	-2.04188	0.0207712		NM_011019	Osmr	-2.76013	0.00753104		NM_001170643	Rnf144b	-1.74879	0.00502688
	NM_007621	Cbr2	-2.04075	0.019252		NM_008256	Hmgcs2	-1.70403	0.00759075		NM_009509	Vil1	-1.74686	0.00943219
	NR_029428	Wdr13	-2.04046	0.288447		NM_177161	P4ha3	-1.74343	0.00761485		NM_173388	Slc43a2	-1.74383	0.184653
	NM_021339	Cdon	-2.03865	0.0105093		NM_009468	Dpysl3	-3.27355	0.00768124		NM_001164805	Thsd7a	-1.74168	0.0133078
	NM_181315	Car5b	-2.0379	0.00790201		NM_001112744	Arhgef16	-2.55352	0.0076989		NM_028957	Hyal5	-1.7396	0.00506666
	NM_172653	Slc39a10	-2.03731	0.0156213		NM_145535	Sdcbp2	-2.78669	0.00771238		NM_021893	Cd274	-1.73874	0.00401401
	NM_009413	Tpd52l1	-2.02856	0.0130787		NM_011891	Sgcd	-2.13418	0.00771238		NM_207104	Haus7	-1.73397	0.078595
	NM_153574	Fam13a	-2.02465	0.0161883		NM_053117	Pard6g	-1.73645	0.00773035		NM_001033364	Cdhr2	-1.73129	0.00550042
	NM_013476	Ar	-2.02245	0.00762247		NM_001136089	Anxa10	-2.75806	0.00777123		NM_015764	Greb1	-1.73099	0.00444425
	NM_001083928	Tle3	-2.02218	0.0352836		NM_010738	Ly6a	-2.22882	0.00784058		NM_001134299	Gm10220	-1.71789	0.0137566
	NM_133775	Il33	-2.02209	0.12051		NM_001033304	5330417C22Rik	-3.10902	0.00790876		NM_013468	Ankrd1	-1.70959	0.0164852
	NM_001025600	Cadm1	-2.02085	0.029877		NM_029346	Dynap	-3.16229	0.00791396		NM_025446	Aig1	-1.70887	0.0247627
	NM_016854	Ppp1r3c	-2.02004	0.0168019		NM_011349	Sema3f	-1.96474	0.00795885		NR_033336	Snora23	-1.70354	0.271893
	NM_001204129	C1qtnf1	-2.0138	0.165023		NM_175263	Notum	-1.87361	0.00796742		NM_153420	Acpl2	-1.70242	0.00660291
	NM_029771	Gpr30	-2.01276	0.00518004		NM_001201358_dup3	-	-1.95886	0.00799522		NM_001201358_dup1	-	-1.70048	0.0186049
	NM_001083927	Tle3	-2.01176	0.158687		NM_001110843	Cacna2d1	-2.83466	0.00812592		NM_030036	Samt1	-1.70048	0.0186049
	NM_001114174	Fam189a2	-2.00102	0.00671205		NM_026301	Rnf125	-2.38868	0.00818547		NM_019564	Htra1	-1.69257	0.00966914
	NM_019833	Fam69b	-1.99873	0.0161478		NM_028261	Tmem173	-2.45734	0.00820998		NM_010221	Fkbp10	-1.69094	0.00705554
	NM_001190717	Dbf4	-1.998	0.30582		NM_172520	Arhgef19	-1.97639	0.00821164		NM_001111100	Lipa	-1.69001	0.632417
	NM_020007	Mbnl1	-1.99232	0.0260058		NM_201245	Mprip	-3.14741	0.00826649		NM_001033500	Wdr72	-1.68444	0.0151266
	NM_024192	Cuedc2	-1.98524	0.542953		NM_011821	Gpc6	-2.18333	0.00827589		NM_013560	Hspb1	-1.67482	0.102281
	NM_146228	Als2cl	-1.9845	0.0363596		NM_011658	Twist1	-1.9886	0.00833176		NM_001164631	Mum1l1	-1.67453	0.0735013
	NM_134109	Ildr1	-1.98338	0.00391035		NM_019410	Pfn2	-1.85528	0.00841693		NM_011198	Ptgs2	-1.66291	0.00884519
	NM_001012401	Hspb6	-1.96981	0.0185785		NR_027943	1110038B12Rik	-1.83422	0.00849426		NR_040474	D16Ertd519e	-1.66166	0.109481
	NM_011415	Snai2	-1.96964	0.014225		NM_011834	Aadat	-1.80284	0.00859776		NM_008604	Mme	-1.65839	0.0117594
	NM_153422	Pde5a	-1.9685	0.019243		NM_007436	Aldh3a1	-3.10483	0.00863264		NM_010882	Ndn	-1.65753	0.00653305
	NM_013560	Hspb1	-1.96431	0.0678648		NM_007722	Cxcr7	-2.34395	0.0087454		NM_001204335	Cyp4f14	-1.65107	0.239614
	NM_133186	Steap3	-1.96348	0.00695294		NM_198885	Scx	-2.40885	0.00878713		NM_010398	H2-T23	-1.65031	0.0255219
	NM_008768	Orm1	-1.96149	0.0339928		NM_013685	Tcf4	-2.00919	0.00878713		NM_028176	Cda	-1.64877	0.00839584
	NM_001122899	Lepr	-1.94492	0.00970767		NM_010903	Nfe2l3	-1.75441	0.0088488		NM_133753	Errfi1	-1.6472	0.00822356
	NM_027570	Ldhd	-1.94072	0.0121217		NM_031167	Il1rn	-1.6324	0.00885516		NM_029283	Fam183b	-1.64649	0.0680249
	NM_020026	B3galnt1	-1.93574	0.00515208		NM_019391	Lsp1	-2.56726	0.00906641		NM_011076	Abcb1a	-1.63969	0.00551032
	NM_019707	Cdh13	-1.93541	0.0085196		NM_019580	Gde1	-2.66358	0.00917847		NM_197988	1190005I06Rik	-1.63935	0.00951489
	NM_028087	Gcnt3	-1.93143	0.00388219		NM_181584	Gab3	-2.35031	0.00922287		NM_011866	Pde10a	-1.63789	0.00551032
	NR_037955	1190002F15Rik	-1.92588	0.0474729		NM_001161433	Eda2r	-2.94748	0.00928776		NM_016713	Mink1	-1.63556	0.211477
	NM_021515	Ak1	-1.92573	0.209344		NM_028804	Ccdc3	-2.06124	0.00928776		NM_001170869	Wibg	-1.6346	0.540562
	NM_207208	Clca6	-1.92056	0.0171408		NM_133675	Sptssb	-1.87204	0.00931657		NM_019634	Tspan7	-1.63239	0.00705859
	NM_001039934	Map2	-1.91976	0.00685068		NM_033593	Pcdhga10	-2.02933	0.00936		NM_016689	Aqp3	-1.63237	0.00764969
	NM_026821	Lurap1l	-1.91965	0.00743933		NM_001164210	Sptssb	-1.63337	0.00936463		NM_001081463	Gtf2ird1	-1.63154	0.170513
	NM_025478	Isoc1	-1.91904	0.00707024		NM_001110846	Cacna2d1	-2.73647	0.00938464		NM_178594	Vtcn1	-1.62978	0.0169421
	NM_025626	Fam107b	-1.91864	0.0197231		NM_001201358_dup1	-	-2.00749	0.00941558		NM_010807	Marcksl1	-1.6228	0.0137169
	NM_001164100	Add3	-1.91772	0.0150499		NM_030036	Samt1	-2.00749	0.00941558		NM_183183	Gprin3	-1.62008	0.00329498
	NM_053080	Aldh1a3	-1.91559	0.0216825		NM_027318	Znhit1	-1.65211	0.00956113		NM_013541	Gstp1	-1.61765	0.0151986
	NM_146578	Olfr1033	-1.91422	0.00363266		NM_152808	Slc44a2	-4.11775	0.00962716		NM_001136077	Enpp2	-1.61496	0.00736945
	NM_010151	Nr2f1	-1.9132	0.00790201		NM_025655	Tmigd1	-3.33625	0.00964081		NM_009819	Ctnna2	-1.61334	0.00266094
	NM_183103	Prss46	-1.91264	0.00570934		NM_172443	Tbc1d16	-2.0344	0.00967741		NM_001001985	Nat8l	-1.6118	0.0105492
	NM_001033145	1190002N15Rik	-1.90853	0.0227747		NM_009636	Aebp1	-2.80175	0.00968159		NM_175328	Slc6a15	-1.60734	0.00422006
	NM_016762	Matn2	-1.90763	0.00296313		NR_038186	0610007N19Rik	-2.74931	0.00973568		NM_145603	Ces2c	-1.60349	0.00923571
	NM_001164631	Mum1l1	-1.90618	0.488354		NM_008512	Lrp1	-2.45733	0.00982157		NM_011147	Ppef1	-1.59913	0.0183187
	NM_010903	Nfe2l3	-1.90326	0.0147519		NM_133731	Prss22	-2.08375	0.00982898		NM_183221	Fat4	-1.59887	0.00855833
	NM_001033500	Wdr72	-1.90186	0.015066		NM_008218	Hba-a1	-1.73158	0.00986937		NM_175459	Glis3	-1.5982	0.00444425
	NM_026662	Prps2	-1.90135	0.0146424		NM_001161769	Lmo4	-2.27621	0.00992181		NM_013871	Mapk12	-1.59802	0.00940325
	NR_004445	Snord22	-1.90085	0.259466		NM_178143	Prkaa2	-1.6391	0.0100157		NM_001164488	Wars	-1.59491	0.258597
	NM_025446	Aig1	-1.90001	0.016226		NM_027227	Glod5	-2.62516	0.010102		NM_145523	Gca	-1.59281	0.00192521
	NM_021459	Isl1	-1.89979	0.00695294		NM_201410	Ugt1a6b	-1.75711	0.010102		NM_001114332	Slc16a10	-1.59195	0.0142863
	NM_008830	Abcb4	-1.89922	0.0103729		NM_001114332	Slc16a10	-1.69188	0.010134		NM_008880	Plscr2	-1.59015	0.00630234
	NM_054102	Ivns1abp	-1.89786	0.0280538		NM_009902	Cldn3	-2.14073	0.0102371		NM_011435	Sod3	-1.58916	0.00764969
	NM_019410	Pfn2	-1.89638	0.0133972		NM_153574	Fam13a	-2.13005	0.0102832		NR_028333	-	-1.58857	0.125445
	NM_013584	Lifr	-1.89619	0.0173764		NM_001134299	Gm10220	-1.72495	0.0105048		NM_001111304	Tbc1d9	-1.58455	0.00519874
	NM_027322	Prrg1	-1.89327	0.00879388		NM_001122596	A630033H20Rik	-2.23113	0.010545		NM_175930	Rapgef5	-1.58097	0.00621041
	NM_019511	Ramp3	-1.88926	0.0175893		NM_001161838	Ptprr	-2.16446	0.010545		NM_009778	C3	-1.57938	0.00560852
	NM_172709	Otop1	-1.88645	0.00515208		NM_001177535_dup1	-	-2.00099	0.0105845		NM_145473	Csdc2	-1.57898	0.0101121
	NR_027943	1110038B12Rik	-1.88589	0.00524895		NM_001177535	Gm4340	-2.00099	0.0105845		NM_011979	Vnn3	-1.57895	0.00943521
	NM_203320	Cxcl3	-1.88459	0.0238426		NM_145079	Ugt1a6a	-1.73419	0.0107058		NM_011059	Padi1	-1.57593	0.0119188
	NM_001162998	Smim6	-1.88291	0.0220458		NM_010577	Itga5	-2.03139	0.0107523		NM_007769	Dmbt1	-1.57424	0.00780606
	NM_008512	Lrp1	-1.88153	0.0200526		NM_010741	Ly6c1	-2.23531	0.0108267		NM_027756	Mfap3l	-1.57234	0.12435
	NM_001159966	Ralgps2	-1.87858	0.0714944		NM_001003405	Try5	-2.84074	0.0108874		NM_001130184	Phf17	-1.57112	0.205341
	NM_010588	Jag2	-1.87842	0.00607675		NM_019631	Tmem45a	-3.79971	0.0109279		NM_027924	Pdgfd	-1.56824	0.0163443
	NM_001145863	Gm14139	-1.87784	0.0146424		NM_001136077	Enpp2	-2.60115	0.0111817		NM_016889	Insm1	-1.56824	0.0169968
	NM_018887	Cyp39a1	-1.86783	0.0145135		NM_001033500	Wdr72	-1.74616	0.0112592		NM_019814	Higd1a	-1.56723	0.0663691
	NM_010801	Mlf1	-1.8677	0.00894168		NM_010584	Itln1	-3.47184	0.0112701		NM_019737	B4galt6	-1.56527	0.00551032
	NM_001109990	-	-1.86578	0.0171804		NM_001170954	A4galt	-2.80803	0.0113016		NM_001163493	Stard13	-1.56228	0.0997976
	NM_013454	Abca1	-1.86538	0.00294863		NM_016854	Ppp1r3c	-2.02004	0.0113016		NM_181796	Gstp2	-1.56189	0.0251979
	NM_001161430	Nxt2	-1.86399	0.449187		NM_029942	Prelid2	-3.34772	0.0113977		NM_001033654	Pus10	-1.56095	0.575682
	NM_010634	Fabp5	-1.86354	0.0326711		NM_001081641	Pitpnm3	-1.87617	0.0113977		NM_010298	Glrb	-1.5579	0.00741904
	NM_001170954	A4galt	-1.86231	0.0435887		NM_010260	Gbp2	-1.90569	0.0114146		NM_001079847	Gpr64	-1.55477	0.229128
	NM_010110	Efnb1	-1.86126	0.0233183		NM_020519	Slurp1	-3.19104	0.0114604		NM_153776	Tmem121	-1.55146	0.00320915
	NM_001199114	Slc29a1	-1.86105	0.433283		NM_023277	Jam3	-2.06061	0.0115303		NM_010649	Klra4	-1.54972	0.154268
	NM_001141971	Tmem230	-1.85929	0.65304		NM_178594	Vtcn1	-1.66876	0.0119111		NM_027965	Gpr160	-1.5458	0.0394323
	NM_011077	Phex	-1.8578	0.00828338		NM_024170	Cxx1a	-2.81189	0.0120331		NM_001201358_dup3	-	-1.54287	0.0139533
	NM_031198	Tfec	-1.85095	0.00682709		NM_198622	H1fx	-1.73039	0.0121933		NM_011171	Procr	-1.54227	0.0190973
	NM_010128	Emp1	-1.84625	0.0136304		NM_001033145	1190002N15Rik	-1.64293	0.0123895		NM_008083	Gap43	-1.54081	0.0170348
	NM_172520	Arhgef19	-1.84073	0.0103803		NM_009413	Tpd52l1	-1.81122	0.0125234		NM_011704	Vnn1	-1.5404	0.00833004
	NM_001085500	Cisd3	-1.83685	0.0144584		NM_001190449	Ddah2	-1.63725	0.0125282		NM_008969	Ptgs1	-1.53855	0.00934286
	NM_177392	Tmem220	-1.83655	0.0535131		NR_040736	4930461G14Rik	-3.12809	0.0125649		NM_021568	Pcbp3	-1.53649	0.0107919
	NM_008371	Il7	-1.83644	0.0189852		NM_001018063	Cxx1b	-2.74126	0.0125925		NM_011303	Dhrs3	-1.53579	0.0224123
	NM_029283	Fam183b	-1.83568	0.0415585		NM_053080	Aldh1a3	-2.09801	0.0126264		NM_001139511	Raly	-1.53003	0.678017
	NM_145079	Ugt1a6a	-1.8352	0.0120174		NM_021344	Tesc	-1.94708	0.0126264		NM_019466	Rcan1	-1.52808	0.362567
	NM_001122662	Gm2016	-1.83396	0.0134885		NM_008371	Il7	-1.80632	0.0127113		NM_021515	Ak1	-1.52647	0.349318
	NM_027837	Isx	-1.83272	0.00282624		NM_016865	Htatip2	-3.38398	0.0128641		NM_057173	Lmo1	-1.52485	0.0153489
	NM_011488	Stat5a	-1.83252	0.0412579		NM_207208	Clca6	-1.77024	0.0129887		NR_034043	Snora47	-1.52307	0.646465
	NM_177371	Tnfsf15	-1.83019	0.0171069		NM_016715	Crlf2	-1.66052	0.0130815		NM_007413	Adora2b	-1.52284	0.00242583
	NM_001044741	Cacnb3	-1.8274	0.0374895		NM_007621	Cbr2	-2.01904	0.013124		NM_173414	Lancl3	-1.52156	0.016086
	NM_008737	Nrp1	-1.826	0.0161478		NM_019511	Ramp3	-1.86759	0.0132843		NM_026381	Shisa5	-1.52111	0.107854
	NM_001177967	Lclat1	-1.82556	0.0147485		NM_177353	Slc9a7	-1.66534	0.0141231		NM_013875	Pde7b	-1.52049	0.00544069
	NM_145587	Sbk1	-1.82231	0.009279		NM_008630	Mt2	-2.04774	0.0142346		NM_001081213	Ermp1	-1.52017	0.00910758
	NM_001110508	Zfp703	-1.82088	0.0547652		NM_023785	Ppbp	-1.94522	0.0143789		NM_030725	Syt13	-1.51931	0.00680153
	NM_009829	Ccnd2	-1.81994	0.00954094		NM_175259	Shisa4	-1.90936	0.014818		NM_001177937	Eda	-1.51585	0.232374
	NM_001122963	Gpbp1	-1.81397	0.0789762		NM_019867	Ngef	-2.54228	0.0155048		NM_011243	Rarb	-1.51555	0.0147692
	NM_001163764	Tcf19	-1.81358	0.0774628		NM_010099	Eda	-1.69143	0.0156059		NM_008380	Inhba	-1.51421	0.0143528
	NM_001190449	Ddah2	-1.80713	0.0118012		NM_153098	Cd109	-1.92478	0.0159937		NM_008952	Pipox	-1.51318	0.0139576
	NM_023372	Rpl38	-1.80689	0.431715		NM_054071	Fgfrl1	-1.7007	0.0166241		NM_027934	Rnf180	-1.51225	0.00557431
	NM_011838	Lynx1	-1.80235	0.0101672		NM_001081005	1500012F01Rik	-1.62814	0.0166568		NM_011077	Phex	-1.51218	0.00860929
	NM_133675	Sptssb	-1.80043	0.0208579		NM_138649	Syt17	-2.85457	0.0170571		NM_201600	Myo5b	-1.51127	0.00400326
	NM_001003911	Adamts7	-1.80011	0.00691421		NM_001198792	Ak1	-2.47326	0.0171989		NR_028078	Snora21	-1.50779	0.646465
	NM_011435	Sod3	-1.79854	0.00415724		NM_176832	Spire1	-1.72221	0.0174686		NM_001163996	Zfp605	-1.5064	0.00658867
	NM_009405	Tnni2	-1.79762	0.0147519		NM_011488	Stat5a	-1.79068	0.0195378		NM_001011874	Xkr4	-1.50419	0.00416715
	NM_172412	Gpc2	-1.79704	0.00468021		NM_018777	Cldn6	-1.73813	0.0197125		NM_133902	Sdsl	-1.50137	0.0176326
	NM_001039118	Klra33	-1.79625	0.355575		NM_001044741	Cacnb3	-1.76777	0.0213432		NM_008984	Ptprm	-1.49838	0.00730778
	NM_001177626	Ect2	-1.79357	0.0926258		NM_001163479	Rabggtb	-1.92061	0.021413		NM_145535	Sdcbp2	-1.49627	0.0129246
	NM_172814	Lrp12	-1.78832	0.0150224		NM_001039201	Hdhd2	-1.82712	0.0229627		NM_001003405	Try5	-1.49499	0.0348195
	NM_001161782	Trim32	-1.78721	0.110735		NM_001206684	2610528A11Rik	-2.83696	0.0230509		NM_001135001	Ppp2r5c	-1.49169	0.0259096
	NM_133731	Prss22	-1.78678	0.0305655		NM_011244	Rarg	-2.4159	0.0233405		NM_001112813	Cacna1g	-1.48998	0.126461
	NM_001163525	S100a14	-1.78583	0.213968		NM_175686	Prrx1	-2.00597	0.02376		NM_001040699	Mtmr7	-1.4871	0.0123318
	NM_001168657	Socs2	-1.78293	0.0911737		NM_019959	C1qtnf1	-2.39121	0.0242509		NM_001042592	Arrdc4	-1.48308	0.0103875
	NM_010199	Fgf12	-1.78163	0.00593473		NM_001204233	Spp1	-1.84331	0.0244496		NM_001164053	Pkig	-1.48272	0.0367419
	NM_019677	Plcb1	-1.77877	0.0657587		NM_024406	Fabp4	-1.66683	0.0258066		NM_181324	Ddx6	-1.48083	0.560616
	NM_001162506	Troap	-1.77561	0.0765447		NM_001079848	Gpr64	-1.77452	0.0260289		NM_001178012	Sfxn3	-1.47954	0.00481703
	NM_028794	Nudt9	-1.77415	0.0163673		NM_025549	Arrdc4	-2.21778	0.0267312		NM_033592	Pcdhga9	-1.47859	0.00748026
	NM_001205367	2019-09-07	-1.7689	0.753016		NM_028135	Tmem163	-1.83651	0.0291354		NM_001159986	Sec16b	-1.47616	0.00619979
	NM_001177937	Eda	-1.76659	0.0888404		NM_027965	Gpr160	-1.61415	0.0293605		NM_023814	Tbx18	-1.47605	0.00733112
	NM_015764	Greb1	-1.76617	0.00513433		NM_008768	Orm1	-1.77684	0.0297304		NM_026770	Cgref1	-1.47457	0.0537724
	NM_001170866	Ncald	-1.76596	0.106609		NM_025881	Luc7l	-2.25263	0.0315602		NM_029512	Ttpal	-1.4712	0.509927
	NM_177640	D030056L22Rik	-1.75841	0.00682709		NM_029283	Fam183b	-1.83566	0.0316941		NM_009630	Adora2a	-1.46613	0.0143528
	NM_007679	Cebpd	-1.75737	0.0477247		NM_013912	Apln	-1.64494	0.0323124		NM_007739	Col8a1	-1.46427	0.0100643
	NM_028133	Egln3	-1.75641	0.0358637		NM_026324	Kirrel3	-2.47469	0.0324578		NM_001145979	Gtpbp2	-1.46257	0.646465
	NM_053142	Pcdhb17	-1.75634	0.00236249		NM_181681	BC005764	-1.66726	0.0345996		NM_009893	Chrd	-1.46165	0.00551032
	NM_178143	Prkaa2	-1.75565	0.0138457		NM_001004150	A4galt	-1.94704	0.0349042		NM_134087	Fam83h	-1.45931	0.443422
	NM_009156	Sepw1	-1.75356	0.0129259		NM_001025257	Vegfa	-1.96252	0.0353044		NM_008528	Blnk	-1.45738	0.00844823
	NM_011243	Rarb	-1.75105	0.00833021		NM_009647	Ak4	-1.69022	0.035966		NM_010634	Fabp5	-1.45678	0.00630325
	NM_001177535_dup1	-	-1.74809	0.0199647		NM_009727	Atp8a1	-1.63317	0.0366633		NM_178411	Zfp334	-1.45619	0.0150301
	NM_001177535	Gm4340	-1.74809	0.0199647		NM_001146287	Cables1	-2.10625	0.0374015		NM_138953	Ell2	-1.45547	0.00551032
	NM_133663	Itgb4	-1.74654	0.0228449		NM_001146052	Htatip2	-3.97196	0.0374478		NM_001122662	Gm2016	-1.45528	0.0215203
	NM_001013023	Mterf	-1.74276	0.0627345		NM_001163328	Ralyl	-2.0071	0.0395672		NM_007639	Cd1d1	-1.45231	0.00114987
	NM_033612	Cela1	-1.73997	0.0106284		NM_177392	Tmem220	-1.85069	0.0420715		NM_175935	G6pc3	-1.45225	0.00966914
	NM_028957	Hyal5	-1.7396	0.00607675		NM_013560	Hspb1	-2.01534	0.0503244		NM_007901	S1pr1	-1.45082	0.00421473
	NM_001083880	1600012H06Rik	-1.739	0.166321		NM_080453	Mmp28	-1.69802	0.0590989		NM_172814	Lrp12	-1.44845	0.0101669
	NM_026820	Ifitm1	-1.73807	0.13095		NM_001039391	Pkig	-1.62495	0.0593913		NM_053271	Rims2	-1.44823	0.00682071
	NM_001161769	Lmo4	-1.73726	0.0223204		NM_175074	Hmgn3	-2.12256	0.0600949		NM_007592	Car8	-1.44728	0.00629124
	NM_011075	Abcb1b	-1.73494	0.0105803		NM_172570	Trim47	-2.37131	0.0617549		NM_001164421	Pqlc1	-1.44558	0.334585
	NM_153389	Atp10d	-1.73485	0.107209		NM_175363	Pphln1	-2.14806	0.0647975		NM_001205332	Map4	-1.44443	0.010437
	NM_001113386	Lifr	-1.73386	0.00752912		NM_001114124	Dab2ip	-1.69213	0.0735123		NM_009524	Wnt5a	-1.44266	0.00655579
	NM_011041	Pax9	-1.73371	0.014225		NM_133195	Celf4	-2.12939	0.0743643		NM_001081069	Rgs11	-1.44243	0.0195493
	NM_145535	Sdcbp2	-1.73244	0.0167806		NM_153389	Atp10d	-2.01384	0.0747776		NM_175513	Zfp804a	-1.44075	0.00660291
	NM_021338	Rpl35a	-1.72694	0.353118		NM_001163709	Bri3	-1.69325	0.0765874		NM_001199187	Ascc1	-1.43831	0.646465
	NM_009647	Ak4	-1.7244	0.0574745		NM_001102404	Acp5	-2.28253	0.0803026		NM_007409	Adh1	-1.4378	0.0420106
	NM_001171001	Ahcyl2	-1.72395	0.54916		NM_001177464	Zfp516	-1.65621	0.0826749		NM_016907	Spint1	-1.43509	0.00642402
	NM_001201358_dup2	-	-1.72326	0.0171032		NM_001160221	Pum2	-2.38662	0.0847021		NM_001039201	Hdhd2	-1.43501	0.0612063
	NM_001206684	2610528A11Rik	-1.72216	0.0654298		NM_001170866	Ncald	-1.76367	0.0853531		NM_145515	Mark1	-1.43386	0.00629124
	NM_001134299	Gm10220	-1.71904	0.0157918		NM_023128	Palm	-1.69542	0.0891946		NM_007488	Arnt2	-1.43367	0.00361585
	NR_038009	2810408I11Rik	-1.71457	0.0119252		NR_040474	D16Ertd519e	-1.70729	0.0920065		NM_134133	Smim3	-1.43213	0.0169037
	NM_001081005	1500012F01Rik	-1.71437	0.0214453		NM_001145830	Plcb1	-1.62535	0.0977089		NM_001110148	Mgat1	-1.43001	0.179533
	NM_001146299	Sh3rf2	-1.71255	0.0144584		NM_001166539	Hmga1	-2.24572	0.102813		NM_001190324	Chchd7	-1.42946	0.214699
	NM_001164275	Prrg1	-1.71224	0.084274		NM_026122	Hmgn3	-1.64386	0.109304		NM_001163144	Pcsk5	-1.42765	0.00891188
	NM_025889	Tmem134	-1.7102	0.0320219		NM_001190324	Chchd7	-2.06122	0.114228		NM_001081289	Fam217b	-1.42639	0.000334237
	NR_040474	D16Ertd519e	-1.70729	0.108096		NM_001025615	Ccdc50	-1.83617	0.119426		NM_008086	Gas1	-1.42632	0.00855542
	NM_008113	Arhgdig	-1.70281	0.0175893		NM_001146059	Als2cl	-2.74559	0.124903		NM_178149	Pik3ip1	-1.4249	0.00905876
	NM_027965	Gpr160	-1.70261	0.0361098		NM_001136071	Lsp1	-1.68392	0.137405		NM_024406	Fabp4	-1.42446	0.0392444
	NM_001201358_dup1	-	-1.70137	0.0201404		NM_001080798	Aff1	-1.81545	0.148234		NM_144878	Fmo4	-1.42432	0.00466856
	NM_030036	Samt1	-1.70137	0.0201404		NM_001204130	C1qtnf1	-2.3005	0.156962		NM_021704	Cxcl12	-1.42312	0.00276483
	NM_022880	Slc29a1	-1.70076	0.294475		NM_001177625	Ect2	-2.29326	0.163207		NM_001204334	Cyp4f14	-1.42223	0.238423
	NR_028591	Gm14005	-1.69997	0.0264489		NM_001163525	S100a14	-1.83511	0.165704		NM_008218	Hba-a1	-1.41895	0.0169037
	NM_001110268	Vegfa	-1.69554	0.0663269		NM_001146058	Acot7	-2.469	0.169393		NM_175429	Kctd12b	-1.41822	0.0147781
	NM_133914	Rasa4	-1.69526	0.013906		NM_001204129	C1qtnf1	-1.80179	0.171894		NM_009080	Rpl26	-1.41664	0.503612
	NM_177327	Wwp1	-1.69494	0.0289374		NM_172797	Mmp28	-1.62435	0.17463		NM_001110854	Crem	-1.41626	0.0823327
	NM_010221	Fkbp10	-1.69485	0.00849842		NR_029428	Wdr13	-2.20169	0.179848		NM_010415	Hbegf	-1.41324	0.0145941
	NM_010099	Eda	-1.69157	0.0221792		NM_021515	Ak1	-1.92596	0.185006		NM_019699	Fads2	-1.40922	0.0190973
	NM_153420	Acpl2	-1.68945	0.0136835		NM_133775	Il33	-2.21264	0.196204		NM_001033851	Cpne8	-1.40853	0.0167195
	NM_207650	Dtna	-1.68714	0.00571986		NM_001146053	Htatip2	-1.91193	0.224949		NM_028097	Tmem68	-1.40552	0.0235131
	NM_021877	Hr	-1.68339	0.012442		NM_001161430	Nxt2	-2.16052	0.233527		NM_010259	Gbp2b	-1.40292	0.0100422
	NM_001130164	Oxr1	-1.68017	0.154825		NM_001205385	Actr3	-1.61467	0.236907		NM_134163	Mbnl3	-1.40006	0.00736945
	NR_040418	2310034G01Rik	-1.67865	0.0103803		NM_007506	Atp5g1	-2.74147	0.256419		NM_008394	Irf9	-1.39994	0.0450149
	NM_028472	Bmper	-1.67823	0.00176699		NM_026638	Cdipt	-1.65265	0.281257		NM_009354	Tert	-1.39818	0.02488
	NM_178594	Vtcn1	-1.67629	0.0174692		NM_001013023	Mterf	-1.7989	0.391236		NM_008242	Foxd1	-1.39719	0.015886
	NM_013882	Gtse1	-1.67609	0.156393		NM_001111100	Lipa	-1.95797	0.432914		NM_007950	Ereg	-1.39293	0.00392337
	NM_028176	Cda	-1.67548	0.0134984		NM_001166596	Eif5a	-1.97749	0.433976		NM_008364	Il1rap	-1.39185	0.00622197
	NR_002896	Snhg1	-1.67343	0.0150429		NR_035503	Mir1982	-4.51374	0.627631		NM_178373	Cidec	-1.39123	0.0455087
	NM_009738	Bche	-1.67326	0.0201442		NR_037217	Mir2861	-3.5731	0.627631		NM_178143	Prkaa2	-1.3912	0.0199375
	NM_019718	Arl3	-1.66693	0.0172907		NR_029745	Mir29c	-3.52263	0.627631		NM_001081437	Fbln2	-1.39114	0.00910758
	NM_013875	Pde7b	-1.66403	0.00377049		NR_030576	Mir568	-3.46815	0.627631		NM_008830	Abcb4	-1.38821	0.00619979
	NM_001206369	Gsn	-1.66126	0.612491		NR_029743	Mir26b	-3.26558	0.627631		NM_181681	BC005764	-1.38817	0.0659042
	NM_053147	Pcdhb22	-1.65793	0.0127148		NR_037235	Mir3074-1	-3.26558	0.627631		NM_024477	-	-1.38699	0.00305447
	NM_026003	Smarca2	-1.65581	0.0266132		NR_039582	Mir5122	-3.1793	0.627631		NM_175514	Fam171b	-1.38664	0.0128876
	NM_010408	Hcn1	-1.65519	0.00363353		NR_029549	Mir135a-1	-2.88975	0.627631		NM_027141	Spsb3	-1.38639	0.263476
	NM_021891	Fignl1	-1.65463	0.171023		NR_037680	Snora33	-2.69764	0.627631		NM_029376	Speer4a	-1.3855	0.0118806
	NM_001142804	Acss3	-1.6535	0.00576626		NR_029739	Mir22	-2.64933	0.627631		NM_001171003	Mgam	-1.38525	0.00519874
	NM_028979	Cyp2j9	-1.65092	0.0119012		NR_030479	Mir697	-2.50651	0.627631		NM_019401	Nmi	-1.38477	0.0855822
	NM_026418	Rgs10	-1.65018	0.0304015		NR_034050	Snora44	-2.2363	0.627631		NM_152803	Hpse	-1.3828	0.0195689
	NM_010281	Ggh	-1.64698	0.0112033		NR_030756	Mir423	-2.06465	0.627631		NM_001159583	Fam219a	-1.38111	0.0390986
	NM_201410	Ugt1a6b	-1.646	0.00854642		NR_039577	Mir5117	-1.92296	0.627631		NM_198302	Rbm11	-1.38001	0.00538401
	NM_177353	Slc9a7	-1.63995	0.0208995		NM_001170970	Wdr33	-1.7693	0.627631		NM_011388	Slc10a2	-1.37952	0.00619979
