# Supplementary material for: Cooperative adaptation to therapy (CAT) confers resistance in heterogeneous non-small cell lung cancer
Source: PLoS Comput Biol. 2019 Aug 26;15(8):e1007278. doi: 10.1371/journal.pcbi.1007278 (PMC6709889; doi:10.1371/journal.pcbi.1007278)
Supplement: S1 File — Monoculture and co-culture growth data (average and standard deviations). (XLSX) [file pcbi.1007278.s009.xlsx]

## Sheet: Monocultures (Averages)
	Day 1	Day 3	Day 5	Day 7
WT (no drug)	1616	8954	20864	52431
M1 (no drug)	835	1930	2955	24464
M2 (no drug)	849	3969	11237	54411
M3 (no drug)	1000	7898	12856	60405
WT (doc)	1650	8609	5683	6536
M1 (doc)	835	1802	927	1507
M2 (doc)	849	3879	4239	2561
WT (afat)	1628	10244	14218	27852
M1 (afat)	826	2056	1700	2331
M2 (afat)	826	4231	3007	13089
M3 (afat)	971	6678	6325	8775
WT (bort)	1628	4957	3186	4421
M1 (bort)	826	1494	408	2074
M2 (bort)	825	2736	1663	1822
M3 (bort)	999	8294	8659	10747

## Sheet: Monocultures (SDs)
	Day 1	Day 3	Day 5	Day 7
WT (no drug)	244	2290	9115	5471
M1 (no drug)	77	377	2157	9858
M2 (no drug)	96	320	4112	13393
M3 (no drug)	8	1814	8989	30769
WT (doc)	210	2780	5547	9074
M1 (doc)	77	509	668	456
M2 (doc)	106	755	717	1300
WT (afat)	84	322	987	686
M1 (afat)	826	2056	1700	2331
M2 (afat)	114	830	2196	9078
M3 (afat)	74	2720	4976	6
WT (bort)	0	900	665	1396
M1 (bort)	0	407	53	830
M2 (bort)	114	830	2196	9078
M3 (bort)	0	5138	8559	797

## Sheet: Co-cultures (Averages)
	WT:M1					WT:M2					WT:M3
	10/90					10/90					10/90
	Day 1	Day 3	Day 5	Day 7		Day 1	Day 3	Day 5	Day 7		Day 1	Day 3	Day 5	Day 7
WT (no drug)	72	126	446	1423		38	97	256	1080		66	239	440	1066
Mut (no drug)	649	361	916	1821		339	645	1256	3292		595	2090	9487	11953
WT (doc)	63	132	350	542		35	125	300	407		56	196	313	790
Mut (doc)	570	426	524	733		315	809	1117	995		500	1794	2207	2383
WT (afat)	59	155	287	613		37	136	124	102		52	247	386	260
Mut (afat)	528	468	521	595		330	781	690	556		472	1786	2891	2187
WT (bort)	57	104	376	1270		38	116	173	199		48	193	354	191
Mut (bort)	510	402	495	627		342	571	568	289		435	1680	2831	1455
	50/50					50/50					50/50
	Day 1	Day 3	Day 5	Day 7		Day 1	Day 3	Day 5	Day 7		Day 1	Day 3	Day 5	Day 7
WT (no drug)	221	822	2917	3453		216	560	1189	2962		504	1227	2519	2999
Mut (no drug)	221	420	940	2040		216	505	1426	5133		504	2194	6951	9021
WT (doc)	184	609	2227	4459		224	555	1294	1518		273	950	2174	3446
Mut (doc)	184	259	393	355		224	470	1839	1218		273	1092	4171	3579
WT (afat)	172	731	1527	3180		279	644	565	1605		318	1770	2711	3719
Mut (afat)	172	260	236	218		279	677	905	1590		318	812	2152	1407
WT (bort)	235	478	1800	2495		299	538	831	1076		447	502	1435	1580
Mut (bort)	235	348	336	1201		256	500	543	1852		447	782	1485	2089
	90/10					90/10					90/10
	Day 1	Day 3	Day 5	Day 7		Day 1	Day 3	Day 5	Day 7		Day 1	Day 3	Day 5	Day 7
WT (no drug)	467	943	2606	6576		594	1445	3441	3788		516	1140	3178	6059
Mut (no drug)	52	62	92	111		66	177	907	753		57	136	731	1331
WT (doc)	488	1321	3100	3519		577	1392	3443	3465		485	1210	2968	4398
Mut (doc)	54	81	83	79		64	162	385	408		54	128	422	955
WT (afat)	488	1082	2248	3055		546	1680	2823	3124		422	1126	1621	1285
Mut (afat)	54	77	87	62		61	300	430	581		47	116	200	234
WT (bort)	423	1266	3553	4970		502	1455	3334	4059		439	1128	2530	5050
Mut (bort)	47	66	79	49		56	186	314	146		49	86	228	245

## Sheet: Co-cultures (SD)
	WT:M1					WT:M2					WT:M3
	10/90					10/90					10/90
	Day 1	Day 3	Day 5	Day 7		Day 1	Day 3	Day 5	Day 7		Day 1	Day 3	Day 5	Day 7
WT (no drug)	27	17	188	296		12	24	129	712		8	20	166	1019
Mut (no drug)	261	17	129	190		110	158	235	1803		68	690	4725	37
WT (doc)	27	17	188	296		11	36	124	214		9	38	165	664
Mut (doc)	167	35	84	213		98	398	671	137		78	439	1777	5
WT (afat)	18	6	111	219		13	21	27	0		11	120	90	66
Mut (afat)	164	99	69	146		121	264	228	0		102	586	543	1414
WT (bort)	19	11	216	816		138	187	281	144		13	27	105	166
Mut (bort)	167	35	84	213		342	571	568	289		121	361	501	374
	50/50					50/50					50/50
	Day 1	Day 3	Day 5	Day 7		Day 1	Day 3	Day 5	Day 7		Day 1	Day 3	Day 5	Day 7
WT (no drug)	119	407	2715	2936		130	149	505	1412		356	998	2446	2548
Mut (no drug)	119	244	800	942		130	162	697	3084		356	1910	3271	2802
WT (doc)	81	349	862	988		131	156	812	731		101	891	1070	2877
Mut (doc)	81	89	131	34		131	165	1523	1133		101	494	1461	1361
WT (afat)	76	205	756	1220		145	295	223	525		136	1897	2331	1664
Mut (afat)	76	50	69	86		145	213	338	1313		136	422	1008	358
WT (bort)	69	48	1397	3252		123	234	749	590		191	238	523	1713
Mut (bort)	69	141	73	1223		123	201	283	912		191	173	500	395
	90/10					90/10					90/10
	Day 1	Day 3	Day 5	Day 7		Day 1	Day 3	Day 5	Day 7		Day 1	Day 3	Day 5	Day 7
WT (no drug)	84	169	662	2674		188	186	1325	1083		162	48	685	4927
Mut (no drug)	9	19	1	103		21	67	624	419		18	13	38	214
WT (doc)	131	119	1088	1986		210	190	1259	2219		203	109	1078	3055
Mut (doc)	15	31	1	28		23	26	200	199		23	14	122	701
WT (afat)	117	114	622	1621		187	555	1005	1907		124	92	612	0
Mut (afat)	13	35	36	28		21	67	203	230		14	6	16	0
WT (bort)	77	33	15.59	32.94		174	389	1646	2409		142	203	892	3074
Mut (bort)	9	26	6	11		19	102	55	63		16	15	96	88
